# Supplementary material for: RNA-Seq Profiling of Spinal Cord Motor Neurons from a Presymptomatic SOD1 ALS Mouse
Source: PLoS One. 2013 Jan 3;8(1):e53575. doi: 10.1371/journal.pone.0053575 (PMC3536741; doi:10.1371/journal.pone.0053575)
Supplement: Table S2 — Wild-type versus G85R motor neuron differential gene expression. Log-linear analysis with LRT-statistic of wild-type and G85R motor neuron RPKMs. Columns are: UCSC cluster id, UCSC transcript id, MGI gene symbol, Entrez Gene accession number, wild-type replicate 1 RPKM, wild-type replicate 2 RPKM, G85R replicate 1 RPKM, G85R replicate 2 RPKM, log2 fold change, LRT statistic, raw p-value, Bonferroni corrected p-value, and Benjamani-Hochberg corrected p-value (BHP). All RPKMs were calculated by adding one read to all genes to eliminate zero values. (XLSX) [file pone.0053575.s007.xlsx]

## Sheet: Table_S2_WT_G85R_DE
ucsc_cluster_id	ucsc_transcript_id	mgi_gene_symbol	entrezgene_id	wildtype_r1	wildtype_r2	G85R_r1	G85R_r2	log2_FC	LRT-statistics	LRT-rawP	LRT-bonp	LRT-bhp
13894	uc008lpq.1	Scg5	20394	731.94	656.917	175.92	162.645	2.0364	684.583	6.73325e-151	1.8307e-146	1.8307e-146
22952	uc009jif.1|uc009jig.1	Calca	12310	748.465	884.241	339.786	718.142	0.626024	123.429	1.12357e-28	3.05486e-24	1.52743e-24
4155	uc007lsv.1	M25937	N/A	23.5227	24.0773	174.468	49.4767	-2.23411	122.571	1.73084e-28	4.70598e-24	1.56866e-24
18536	uc008yki.1|uc008ykj.1|uc008ykk.1	Spp1	20750	989.966	1041.62	635.318	796.443	0.504818	104.833	1.32882e-24	3.61292e-20	9.03229e-21
25061	uc009ozx.1|uc009ozy.1|uc009ozz.1	Hspa8	15481	0.851484	0.722239	1.74304	82.8992	-5.74913	101.563	6.92299e-24	1.88229e-19	3.76458e-20
26295	uc009vfc.1	X57780	N/A	1050.81	896.005	1188.45	1376.01	-0.397541	84.6564	3.54996e-20	9.65198e-16	1.60866e-16
10399	uc008chf.1|uc008chg.1|uc008chh.1|uc008chi.1	H2-D1	14964	6.79882	60.1814	104.395	111.782	-1.69041	82.5474	1.03164e-19	2.80493e-15	4.00704e-16
3477	uc007jxo.1	6330403K07Rik	103712	210.419	216.587	117.15	96.267	1.00058	72.9531	1.32765e-17	3.60975e-13	4.51219e-14
9501	uc008acx.1|uc008acy.1|uc008acz.1|uc008ada.1|uc008adc.1	Pcp4	18546	173.73	139.634	315.22	231.661	-0.803385	63.8465	1.34502e-15	3.65696e-11	4.06329e-12
4156	uc007lsw.1|uc007lsx.1	Gfap	14580	11.5154	17.1333	91.9029	28.4479	-2.07071	59.683	1.11433e-14	3.02975e-10	3.02975e-11
4642	uc007ncw.1|uc007ncx.1|uc007ncy.1	Hpcal1	53602	165.149	203.221	82.7982	106.098	0.963566	58.5577	1.97416e-14	5.36754e-10	4.87958e-11
11980	uc008got.1	Fth1	14319	884.07	922.307	1187.22	1095.43	-0.337611	55.5506	9.10849e-14	2.47651e-09	2.06376e-10
14876	uc008oet.1|uc008oev.1|uc008oew.1|uc008oex.1|uc008oey.1|uc008oez.1|uc008ofa.1	Gnas	14683	1595.29	1815.03	1993.29	2044.9	-0.243801	53.0146	3.3108e-13	9.00175e-09	6.92442e-10
14019	uc008maf.1|uc008mag.1	B2m	12010	17.7714	19.9878	58.4757	70.8778	-1.77642	52.3894	4.5518e-13	1.23759e-08	8.83993e-10
4525	uc007muh.1|uc007mui.1	Dcxr	67880	16.3146	18.1034	55.0608	63.746	-1.78738	50.0129	1.52735e-12	4.15272e-08	2.76848e-09
4598	uc007mzq.1	AK192194	N/A	0.16248	35.0572	0.209775	0.189082	6.46437	48.5203	3.26887e-12	8.88773e-08	5.55483e-09
26294	uc009vfb.1	mt-Nd4	null	685.73	580.771	687.823	923.753	-0.347625	41.442	1.2142e-10	3.3013e-06	1.94194e-07
8947	uc007ynu.1|uc007ynv.1	Comt	N/A	70.2449	85.6833	31.1731	36.1772	1.21112	36.5289	1.50418e-09	4.08972e-05	2.27206e-06
24227	uc009mvu.1	Mt3	17751	754.591	848.76	983.222	975.496	-0.288819	35.2395	2.91549e-09	7.92694e-05	4.17207e-06
21344	uc009fmx.1|uc009fmy.1	Apoe	11816	136.3	159.687	292.824	158.949	-0.610066	32.7748	1.03477e-08	0.000281343	1.40672e-05
4501	uc007msv.1|uc007msw.1	Arl16	70317	53.0414	51.8646	17.5117	20.2649	1.47353	32.6548	1.1007e-08	0.000299269	1.42509e-05
10237	uc008bve.1|uc008bvf.1	1500032D16Rik	N/A	134.787	142.44	218.26	208.534	-0.622471	32.2066	1.38623e-08	0.000376901	1.71319e-05
19377	uc009apx.1|uc009apy.1|uc009apz.1|uc009aqa.1	Hsp110	N/A	175.068	151.322	245.315	239.592	-0.571109	31.3755	2.12652e-08	0.000578179	2.46946e-05
7424	uc007ujs.1	Clu	12759	804.579	851.694	934.936	1060.17	-0.268525	31.3274	2.17982e-08	0.00059267	2.46946e-05
24228	uc009mvv.1	Mt2	17750	42.512	55.8693	80.6897	108.567	-0.943891	29.1473	6.70784e-08	0.00182379	7.29518e-05
19168	uc009abl.1	Vgf	381677	237.026	237.308	173.12	149.674	0.555291	28.7822	8.09925e-08	0.00220211	8.2784e-05
26289	uc009vew.1	AK018753	N/A	1141.06	840.191	1032.74	1299.92	-0.235567	28.7533	8.22086e-08	0.00223517	8.2784e-05
17828	uc008wey.1	Aurkaip1	66077	81.8712	89.5475	141.341	143.792	-0.734114	28.2328	1.07564e-07	0.00292456	0.000104449
17745	uc008vyd.1	Uts2	24111	386.953	332.251	303.348	230.428	0.430168	27.7351	1.39113e-07	0.00378233	0.000130425
22414	uc009ian.1	Hddc3	68695	26.9674	23.0196	6.00919	4.50986	2.24855	26.9933	2.04158e-07	0.00555084	0.000185028
27280	uc009uwx.1	Tmsb4x	19241	544.036	436.919	652.109	568.142	-0.314918	26.0035	3.40792e-07	0.0092658	0.000298897
3228	uc007jdg.1	Guk1	14923	170.959	180.086	241.468	258.003	-0.508743	25.9012	3.59341e-07	0.00977012	0.000305316
6890	uc007tau.1	Sncg	20618	1113.25	1120.91	1295.24	1290.86	-0.211051	25.7291	3.92854e-07	0.0106813	0.000323676
3642	uc007kiw.1|uc007kix.1	Aldoc	11676	458.405	442.679	670.626	458.456	-0.325417	25.662	4.06759e-07	0.0110594	0.000325276
3109	uc007ivf.1	Skp1a	21402	402.021	343.203	492.917	459.296	-0.353611	25.3128	4.87452e-07	0.0132533	0.000378667
8621	uc007xon.1|uc007xoo.1|uc007xop.1	Prph	19132	756.895	869.857	646.915	708.535	0.263222	24.6538	6.86085e-07	0.018654	0.000518165
24229	uc009mvw.1|uc009mvx.1	Mt1	17748	135.872	177.793	235.508	213.561	-0.517708	24.3389	8.07897e-07	0.0219659	0.000593673
11700	uc008fsr.1	Txnl4	N/A	0.0201323	0.0189456	9.42913	8.30292	-8.82579	23.567	1.20639e-06	0.0328004	0.000863169
15754	uc008qrj.1	Atp1a1	11928	643.34	749.53	520.77	630.446	0.274902	23.0553	1.57409e-06	0.042798	0.00109738
5379	uc007pdn.1	Ckb	12709	392.544	398.196	226.028	387.948	0.365022	22.3576	2.26318e-06	0.0615336	0.00153834
25453	uc009pzt.1	Rplp1	56040	46.1203	47.1157	117.547	48.5186	-0.832795	21.3555	3.8152e-06	0.103731	0.00253003
10397	uc008cgy.1	Atp6v1g2	66237	167.186	163.364	248.981	210.256	-0.474372	21.1862	4.16745e-06	0.113309	0.00269783
18800	uc008zah.1|uc008zai.1	1500011B03Rik	66236	77.2037	85.0585	136.85	117.585	-0.648969	20.9165	4.79754e-06	0.13044	0.00297491
17458	uc008vec.1	Sh3bgrl3	73723	202.529	228.609	266.696	310.398	-0.420656	20.9098	4.8143e-06	0.130896	0.00297491
10440	uc008ckf.1	BC023719	null	10.0134	4.84333	0.0383285	0.0360874	7.64128	20.7944	5.11318e-06	0.139022	0.00308939
19870	uc009bwt.1	Npy	109648	1.44357	1.18128	3.02337	19.7967	-3.11999	20.7189	5.31887e-06	0.144615	0.0031438
6353	uc007rpw.1|uc007rpx.1	Cartpt	27220	48.7252	35.8671	15.4514	21.3	1.20273	20.4244	6.20344e-06	0.168665	0.00356975
10734	uc008dea.1	Tubb4	22153	650.429	758.747	828.475	831.243	-0.236085	20.3942	6.30211e-06	0.171348	0.00356975
7447	uc007uln.1	Nefl	18039	4294.14	5044.13	3905.44	4826.96	0.0967766	20.3268	6.52806e-06	0.177491	0.00362227
10612	uc008cuy.1|uc008cuz.1|uc008cva.1	Mrps10	64657	3.22608	4.56516	19.4548	16.997	-2.22606	19.2727	1.13315e-05	0.308094	0.00616187
20849	uc009efz.1|uc009ega.1	Gabarapl1	57436	414.094	367.1	493.268	464.604	-0.294152	18.0468	2.15545e-05	0.586045	0.0114187
7276	uc007tzo.1	Rec8	56739	5.78467	6.82818	0.0183025	0.103398	6.69542	18.0218	2.18387e-05	0.593771	0.0114187
21347	uc009fnf.1|uc009fng.1	Bcam	57278	27.9011	40.9538	11.6891	16.2204	1.30281	17.8868	2.34445e-05	0.637432	0.012027
5418	uc007pfy.1	Crip2	68337	53.857	75.8519	84.7242	122.093	-0.67308	17.7498	2.51938e-05	0.684995	0.0126851
18615	uc008yps.1|uc008ypt.1	A830023I12Rik	N/A	0.559678	0.406094	9.68871	6.90237	-4.10258	17.2292	3.3131e-05	0.900799	0.0163782
4108	uc007lpa.1|uc007lpb.1	Rnd2	11858	83.158	92.6567	135.934	124.12	-0.564755	16.2851	5.44902e-05	1	0.026456
2988	uc007imn.1|uc007imo.1	Pttg1	30939	24.6325	24.0484	3.43142	13.5646	1.51816	16.1886	5.73368e-05	1	0.0273496
24055	uc009mkp.1|uc009mkq.1	Dnajb1	81489	42.8193	48.0494	80.9868	72.34	-0.754754	15.9282	6.57924e-05	1	0.0308419
18583	uc008ynz.1	Pde6b	18587	4.20293	7.1673	0.0265964	0.0876459	6.63702	15.2492	9.42148e-05	1	0.043417
10206	uc008bsr.1|uc008bss.1|uc008bst.1|uc008bsu.1|uc008bsv.1|uc008bsw.1	Mtch1	56462	354.377	336.987	450.884	392.039	-0.285957	15.086	0.000102721	1	0.0465481
1902	uc007fqt.1	Susd2	71733	203.006	249.194	141.696	200.764	0.401026	14.9918	0.000107978	1	0.0481279
19630	uc009bfs.1|uc009bft.1|uc009bfu.1	Mest	17294	49.8786	56.1394	22.8237	34.3451	0.891009	14.9603	0.000109794	1	0.0481483
1966	uc007ftq.1|uc007ftr.1	Ndg2	N/A	149.313	192.085	209.89	239.401	-0.396197	14.8109	0.000118847	1	0.051291
8797	uc007yau.1	AK183458	N/A	17.224	18.4086	31.8219	41.8642	-1.04819	14.2682	0.000158517	1	0.0673423
2434	uc007gye.1	Nts	67405	25.6259	21.6601	5.96638	11.6235	1.42667	14.1497	0.000168826	1	0.0706185
17955	uc008wqk.1	AK088877	N/A	0.015991	0.0150484	3.74661	6.39572	-8.35207	13.8629	0.000196638	1	0.0810058
20570	uc009dsm.1	Ptms	69202	117.4	105.426	173.538	132.547	-0.458012	13.7172	0.000212496	1	0.0862321
2154	uc007ghs.1	AK200837	N/A	17.1714	4.15062	32.6158	18.7808	-1.26933	13.5917	0.000227188	1	0.0908384
24434	uc009nkn.1|uc009nko.1	Calb2	12308	588.111	543.702	559.64	404.089	0.231937	13.4801	0.000241106	1	0.0950064
22927	uc009jgi.1|uc009jgj.1|uc009jgk.1	Dkk3	50781	156.301	191.831	104.967	152.684	0.434217	13.4159	0.000249499	1	0.0969089
1974	uc007fuc.1	S100b	20203	411.849	414.517	498.001	483.02	-0.247504	13.1332	0.000290114	1	0.110653
12129	uc008gwu.1	Gna14	14675	21.7299	22.6504	6.71571	9.72031	1.43306	13.1145	0.000293025	1	0.110653
21989	uc009hff.1	Ndn	17984	289.253	188.265	288.475	306.716	-0.317797	13.0152	0.000308979	1	0.11508
3230	uc007jdi.1|uc007jdj.1|uc007jdk.1	Mrpl55	67212	45.926	47.5803	23.6909	27.29	0.875106	12.9455	0.000320686	1	0.117826
21238	uc009fgp.1	Sepw1	20364	266.229	284.688	342.88	332.734	-0.294367	12.7564	0.000354787	1	0.128618
22712	uc009iuq.1	Hbb-b1	15129	1.80033	2.05359	10.7508	10.2908	-2.44885	12.6739	0.000370802	1	0.132654
25202	uc009pkl.1|uc009pkm.1|uc009pkn.1	Cryab	12955	123.175	143.659	163.847	191.281	-0.4124	12.492	0.000408692	1	0.141806
3229	uc007jdh.1	AK162965	N/A	4.61829	4.00827	0.235773	0.221986	4.23613	12.4766	0.000412071	1	0.141806
18293	uc008xrq.1	EG545758	N/A	4.63523	3.89546	0.325638	0.127749	4.23384	12.4766	0.000412071	1	0.141806
24492	uc009not.1	Gcsh	68133	52.3715	57.2534	23.0237	40.4014	0.78945	12.4533	0.000417244	1	0.141806
18529	uc008ykb.1	Sparcl1	13602	837.137	737.502	1000.71	776.045	-0.174227	12.1804	0.00048294	1	0.162107
22953	uc009jih.1	Calcb	116903	113.303	118.511	67.3712	95.7454	0.507066	12.1152	0.000500118	1	0.164988
4231	uc007lxr.1|uc007lxs.1	Cyb561	13056	48.3226	55.3365	25.2243	34.4531	0.79659	12.1021	0.00050366	1	0.164988
8798	uc007yav.1	AK208554	N/A	0.0812466	3.12594	0.0889476	17.7294	-2.47399	11.8873	0.000565181	1	0.181647
1081	uc007dij.1|uc007dik.1|uc007dil.1|uc007dim.1|uc007din.1|uc007dio.1	Nme7	171567	184.906	71.2421	206.737	132.632	-0.405873	11.8784	0.000567876	1	0.181647
2164	uc007gim.1|uc007gin.1	Aes	14797	496.869	541.733	616.164	584.533	-0.209229	11.7263	0.000616228	1	0.194821
5989	uc007qpc.1	Sncb	104069	221.513	201.78	298.618	230.273	-0.321318	11.5923	0.000662272	1	0.206971
20371	uc009ddp.1	AK212603	N/A	22.8501	0.252507	32.332	19.613	-1.16893	11.5109	0.000691878	1	0.213767
15835	uc008qxa.1	Kcnc4	99738	50.9521	53.3331	28.4251	33.2227	0.758412	11.3365	0.000759992	1	0.232173
19528	uc009ayd.1	Ndufa4	17992	760.677	690.514	787.03	851.087	-0.174801	11.2029	0.000816701	1	0.244329
23365	uc009kmv.1	Ctsd	13033	498.97	551.183	569.951	639.171	-0.203361	11.2005	0.000817756	1	0.244329
16311	uc008sht.1	Dnaja1	15502	23.1303	18.3763	39.0038	38.3996	-0.899056	11.1601	0.000835751	1	0.246992
7302	uc007ubh.1	Ube2j2	140499	3.36599	4.62951	0.472436	0.35585	3.27099	11.0904	0.000867779	1	0.253699
13999	uc008lyi.1|uc008lyj.1	Mtap1a	17754	83.9459	77.1371	130.272	96.1444	-0.491173	10.9692	0.000926372	1	0.267238
4093	uc007lny.1|uc007lnz.1	Ramp2	54409	27.2607	30.1204	10.3043	16.8992	1.07679	10.9545	0.000933746	1	0.267238
11917	uc008gke.1|uc008gkf.1	Stip1	20867	278.199	233.372	331.37	290.677	-0.28209	10.8921	0.000965736	1	0.272674
11713	uc008ftr.1|uc008fts.1|uc008ftt.1|uc008ftu.1|uc008ftv.1|uc008ftw.1|uc008ftx.1|uc008fty.1|uc008ftz.1	Mbp	17196	301.535	321.921	411.906	333.82	-0.258357	10.8786	0.000972797	1	0.272674
5279	uc007ovo.1|uc007ovp.1|uc007ovq.1|uc007ovr.1|uc007ovs.1|uc007ovt.1	ISG12a	N/A	109.188	114.213	136.474	161.901	-0.417485	10.8341	0.000996452	1	0.275159
12135	uc008gxl.1	mKIAA0367	N/A	364.048	317.481	277.659	286.737	0.272067	10.815	0.0010068	1	0.275159
20491	uc009dnr.1	Atp6v1e1	11973	546.735	501.619	630.126	574.919	-0.200961	10.8054	0.00101202	1	0.275159
9749	uc008asv.1	Tnfrsf12a	27279	50.4341	54.1651	31.9058	30.2761	0.750305	10.7429	0.00104681	1	0.281799
9748	uc008asu.1	Hcfc1r1	353502	47.5461	53.3077	69.2835	84.2277	-0.606078	10.7213	0.00105909	1	0.282309
23642	uc009lfy.1|uc009lfz.1|uc009lga.1|uc009lgb.1|uc009lgc.1|uc009lge.1	Fgfr1	14182	72.7616	82.0786	51.1197	52.4034	0.580827	10.5528	0.00116015	1	0.304908
13962	uc008luc.1|uc008lud.1	Ndufaf1	69702	17.0683	14.2411	33.041	28.9082	-0.984489	10.5337	0.00117215	1	0.304908
27	uc007aha.1	AK003573	N/A	7.2279	12.5755	20.7945	24.6899	-1.19963	10.5253	0.00117751	1	0.304908
18282	uc008xqu.1	AK021280	N/A	20.8863	12.7283	34.1353	32.2164	-0.981045	10.4223	0.001245	1	0.315193
18143	uc008xff.1	Wfs1	22393	71.4074	106.279	105.916	137.009	-0.451174	10.4145	0.00125027	1	0.315193
14636	uc008nmm.1|uc008nmn.1	2010100O12Rik	N/A	92.4934	103.418	144.531	119.394	-0.429925	10.412	0.00125201	1	0.315193
10563	uc008cqz.1	Hsp90ab1	15516	896.136	840.253	1016.02	914.34	-0.152784	10.271	0.00135136	1	0.337083
21980	uc009her.1|uc009hes.1|uc009het.1	Snrpn	20646	17.2733	24.4253	0.0166247	16.5688	1.33009	10.2358	0.00137737	1	0.340449
27001	uc009ucg.1	Itm2a	16431	90.6514	92.3687	56.2647	71.2739	0.521067	10.1719	0.00142599	1	0.346
18304	uc008xss.1|uc008xst.1|uc008xsu.1|uc008xsv.1	Ociad1	68095	464.149	407.866	382.108	361.603	0.229612	10.1492	0.00144361	1	0.346
13883	uc008lor.1	Nola3	N/A	89.2321	76.376	114.555	112.677	-0.45639	10.1429	0.00144855	1	0.346
19164	uc009abf.1	Fis1	66437	168.421	171.444	216.843	209.501	-0.327057	10.132	0.00145716	1	0.346
12893	uc008jep.1	AK076583	N/A	1.17323	0.763096	6.28408	8.37114	-2.92002	10.1241	0.00146346	1	0.346
7118	uc007tnk.1|uc007tnl.1	Ndrg2	29811	108.701	126.996	170.883	138.95	-0.394562	10.0602	0.00151504	1	0.355107
17716	uc008vvq.1|uc008vvr.1	Dffa	13347	180.018	211.892	141.82	167.235	0.342658	9.85048	0.00169787	1	0.39456
5980	uc007qoh.1	AK216920	N/A	0.098573	15.5439	3.09308	0.101606	2.29172	9.76542	0.00177824	1	0.409735
20586	uc009dtx.1|uc009dty.1|uc009dtz.1|uc009dub.1	Vamp1	22317	1000.28	1072.75	918.586	958.023	0.143619	9.72956	0.00181327	1	0.414295
12774	uc008iut.1	Card9	332579	4.07674	5.77462	17.2249	12.125	-1.57496	9.66253	0.00188064	1	0.426107
13973	uc008lve.1|uc008lvf.1|uc008lvg.1	Pla2g4e	329502	8.67821	8.84898	2.2633	2.02814	2.03006	9.63635	0.00190764	1	0.428652
13936	uc008lsp.1|uc008lsq.1|uc008lsr.1|uc008lss.1	Disp2	214240	252.277	277.135	312.49	322.37	-0.262048	9.49271	0.00206289	1	0.459738
9454	uc007zys.1	Atp5o	28080	207.808	204.815	297.601	208.357	-0.294191	9.42745	0.00213762	1	0.472518
1703	uc007fcm.1|uc007fcn.1	Serinc1	56442	509.499	486.663	561.341	576.48	-0.19182	9.32748	0.00225743	1	0.494978
24998	uc009oxa.1|uc009oxb.1	Loh11cr2a	N/A	38.6005	37.4144	18.9423	24.1818	0.817789	9.27232	0.00232643	1	0.506027
9099	uc007yyz.1|uc007yza.1|uc007yzb.1	Tfrc	22042	53.4004	44.5294	73.0792	72.345	-0.570449	9.14808	0.00248979	1	0.537262
20150	uc009cor.1|uc009cos.1|uc009cot.1|uc009cou.1|uc009cov.1|uc009cow.1	Dysf	26903	43.8906	46.3737	30.8704	22.886	0.747717	9.09618	0.00256145	1	0.548371
20463	uc009dlm.1|uc009dln.1	Ret	19713	106.599	121.889	81.4274	87.9196	0.432136	9.0798	0.00258448	1	0.54898
24673	uc009oby.1|uc009obz.1	Pdgfd	71785	57.4109	62.5819	29.0811	49.0987	0.61808	8.97713	0.00273379	1	0.576194
11968	uc008goc.1	Rom1	19881	8.85743	10.0194	21.8244	20.2446	-1.15614	8.89027	0.00286694	1	0.599609
890	uc007ctp.1	AK188772	N/A	28.7955	1.65222	27.7975	30.9015	-0.947001	8.85738	0.00291907	1	0.604995
14188	uc008mop.1	Snap25	20614	2283.86	1946.49	2348.73	2159.5	-0.0917852	8.84608	0.00293719	1	0.604995
21415	uc009fre.1|uc009frf.1|uc009frg.1	Atp1a3	232975	1347.53	1549.78	1678.09	1447.55	-0.109438	8.63154	0.00330392	1	0.675415
9048	uc007yvm.1	Uts2d	224065	72.9192	69.4301	34.354	63.3393	0.543103	8.52359	0.00350573	1	0.711322
18283	uc008xqv.1|uc008xqw.1	Gabra2	14395	23.0661	15.7717	37.5108	30.6152	-0.810745	8.44395	0.00366259	1	0.737647
1320	uc007dyy.1|uc007dyz.1|uc007dza.1|uc007dzb.1	Iars2	381314	28.2698	21.0034	40.9239	40.8649	-0.731101	8.40321	0.00374559	1	0.748816
2413	uc007gwx.1|uc007gwy.1	Dcn	13179	13.1713	10.5173	2.96874	5.21096	1.53407	8.37197	0.00381052	1	0.756236
6527	uc007sdu.1	BC071263	N/A	2.69772	2.78759	0.0193026	0.0363486	6.62302	8.31777	0.00392592	1	0.765285
20939	uc009emj.1	C030030A07Rik	654818	2.61716	2.6958	0.018249	0.017182	7.22836	8.31777	0.00392592	1	0.765285
10419	uc008cip.1	Flot1	14251	164.591	180.674	225.532	199.752	-0.300721	8.30506	0.00395348	1	0.765285
3149	uc007iyj.1	Hint1	15254	500.685	453.175	560.494	523.802	-0.184909	8.29808	0.00396871	1	0.765285
6461	uc007ryq.1	AK046023	N/A	24.2677	17.2102	6.78204	12.0769	1.1371	8.2579	0.00405749	1	0.776896
8617	uc007xoj.1	Tuba1b	22143	68.8947	32.7876	101.701	44.9201	-0.528024	8.17739	0.00424158	1	0.806464
21615	uc009gfl.1	Cox6b1	110323	609.553	528.108	649.455	629.284	-0.168652	8.11713	0.00438489	1	0.827923
10420	uc008ciq.1	Tubb5	22154	431.816	533.284	532.815	560.488	-0.179941	7.96627	0.00476571	1	0.89362
10944	uc008dsc.1	Cox7a2l	20463	8.93205	7.47157	27.0543	8.89997	-1.13215	7.89416	0.00495946	1	0.92161
23364	uc009kmt.1|uc009kmu.1	6330512M04Rik	320802	198.908	268.63	172.486	213.614	0.27611	7.88568	0.00498278	1	0.92161
5051	uc007ojd.1|uc007oje.1	1810035L17Rik	380773	94.4586	92.4543	124.627	119.154	-0.383219	7.84715	0.00509008	1	0.935096
10362	uc008cek.1|uc008cel.1|uc008cem.1	AK004150	N/A	21.4639	15.9732	8.09081	8.9968	1.13152	7.5868	0.00587973	1	1
6260	uc007riz.1|uc007rja.1|uc007rjb.1|uc007rjc.1|uc007rjd.1|uc007rje.1	Edil3	13612	82.2089	76.0981	47.4141	66.3531	0.47664	7.50705	0.0061458	1	1
21485	uc009fwm.1|uc009fwn.1	Pld3	18807	146.484	193.244	207.473	207.268	-0.287834	7.48252	0.00623008	1	1
24541	uc009nrv.1	Fbxo31	76454	123.275	157.962	106.623	113.419	0.354009	7.44561	0.00635915	1	1
21873	uc009gxa.1|uc009gxb.1	Sult2b1	54200	11.1935	15.4366	4.02108	5.61246	1.46692	7.36596	0.00664703	1	1
2935	uc007iiv.1|uc007iiw.1	Nsg2	18197	44.5211	40.1133	65.8991	57.6129	-0.545334	7.32035	0.00681783	1	1
17810	uc008wdp.1|uc008wdq.1|uc008wdr.1|uc008wds.1	Gnb1	14688	176.304	183.377	221.083	213.631	-0.273348	7.28571	0.00695053	1	1
21888	uc009gyc.1	Kcnj11	16514	5.73814	5.76615	15.6929	12.712	-1.30396	7.26608	0.00702691	1	1
3954	uc007lex.1|uc007ley.1|uc007lez.1	B230217C12Rik	68127	24.2675	24.7661	12.8765	13.377	0.901261	7.16827	0.00742043	1	1
20997	uc009erf.1|uc009erg.1	Lyrm5	67636	23.7299	21.4263	36.3716	37.6822	-0.713649	7.1389	0.00754296	1	1
11156	uc008ejt.1|uc008eju.1	D0H4S114	27528	30.1273	26.9974	14.3975	17.9346	0.821146	7.11787	0.00763195	1	1
1873	uc007fnz.1|uc007foa.1|uc007fob.1	Phyhipl	70911	188.604	180.818	150.003	150.682	0.297015	7.10794	0.00767433	1	1
17545	uc008vku.1|uc008vkv.1	Pink1	68943	145.165	148.513	185.61	175.591	-0.298566	7.06146	0.00787599	1	1
18584	uc008yoa.1|uc008yob.1	Atp5k	11958	268.059	181.373	273.459	258.556	-0.243365	7.03083	0.00801183	1	1
2048	uc007fzl.1|uc007fzm.1	Bsg	12215	369.447	379.652	422.841	432.246	-0.190915	7.0101	0.00810514	1	1
533	uc007buo.1	Itm2c	64294	131.209	139.923	168.528	166.718	-0.30622	6.97383	0.00827105	1	1
17807	uc008wdj.1|uc008wdk.1|uc008wdl.1	2010015L04Rik	544678	0.293497	0.317379	1.69114	2.70554	-2.84746	6.93147	0.0084692	1	1
23388	uc009kpg.1|uc009kph.1|uc009kpi.1	Slc22a18	18400	1.52289	2.65792	0.39815	0.374869	2.43521	6.93147	0.0084692	1	1
3383	uc007jpw.1	Chd3	216848	0.0195792	0.0184251	3.929	1.3738	-7.12445	6.93147	0.0084692	1	1
1474	uc007emk.1|uc007eml.1|uc007emm.1	Hebp2	56016	63.7564	61.4642	71.4025	99.3826	-0.447711	6.89128	0.00866173	1	1
17761	uc008vzx.1|uc008vzy.1|uc008vzz.1|uc008waa.1	Acot7	70025	498.447	578.891	597.907	603.557	-0.157322	6.85952	0.00881703	1	1
4058	uc007lla.1	1110036O03Rik	66180	1.74055	2.27589	8.12356	7.30861	-1.94195	6.78277	0.00920418	1	1
871	uc007csi.1|uc007csj.1|uc007csk.1	Syt2	20980	90.7576	103.841	84.4008	63.3543	0.397293	6.75914	0.00932689	1	1
3896	uc007lbb.1|uc007lbc.1	Snf8	27681	23.8702	21.4093	41.4927	31.8762	-0.69631	6.70787	0.00959885	1	1
17059	uc008ubu.1|uc008ubv.1	Rab3b	69908	51.825	57.6319	35.6779	38.7956	0.555563	6.6617	0.0098507	1	1
26290	uc009vex.1	AK163440	N/A	848.258	705.481	692.852	1006.78	-0.129481	6.64505	0.00994315	1	1
8399	uc007wzc.1	Ndufa6	67130	378.258	348.681	428.406	399.771	-0.188105	6.56475	0.0104018	1	1
21054	uc009eve.1	Ndufa3	66091	372.841	285.375	385.86	367.844	-0.195437	6.53195	0.0105954	1	1
14008	uc008lzf.1	2310003F16Rik	67693	95.2563	71.5273	119.2	97.6492	-0.378718	6.52894	0.0106133	1	1
10599	uc008cty.1|uc008ctz.1	Mea1	17256	100.58	95.8034	138.127	112.985	-0.354656	6.52478	0.0106382	1	1
5791	uc007qcm.1	Nrn1	68404	58.5691	49.6069	83.4435	67.3124	-0.478833	6.51773	0.0106804	1	1
11902	uc008gjc.1	Prdx5	54683	573.853	527.439	653.881	570.138	-0.15243	6.51014	0.0107261	1	1
7388	uc007uhh.1	Ctsb	13030	207.93	220.94	248.561	258.466	-0.241523	6.50754	0.0107418	1	1
1033	uc007deg.1	Cacybp	12301	94.7893	72.639	117.681	100.412	-0.381403	6.49492	0.0108183	1	1
4163	uc007lth.1|uc007lti.1|uc007ltj.1|uc007ltk.1|uc007ltl.1|uc007ltm.1|uc007ltn.1	Acbd4	67131	38.2554	41.6067	25.2788	25.6583	0.648794	6.47334	0.0109505	1	1
18587	uc008yof.1	Cplx1	12889	1061.42	1115.44	1175.03	1170.46	-0.107643	6.31888	0.0119459	1	1
6434	uc007rwq.1|uc007rwr.1	Ppap2a	19012	97.0816	109.907	70.3485	88.5037	0.38187	6.31325	0.0119839	1	1
5388	uc007pef.1	2010107E04Rik	70257	320.51	232.032	317.955	321.484	-0.210721	6.21009	0.0127024	1	1
26291	uc009vey.1	DQ539915	N/A	774.717	673.115	729.086	856.231	-0.130877	6.19037	0.0128447	1	1
22928	uc009jgl.1|uc009jgm.1|uc009jgn.1|uc009jgo.1|uc009jgp.1	Mical2	320878	32.1477	41.2618	23.6132	21.5831	0.699765	6.17972	0.0129222	1	1
4422	uc007mmf.1|uc007mmg.1	Mxra7	67622	25.8119	28.5538	16.175	16.1641	0.749417	6.15334	0.0131164	1	1
10562	uc008cqw.1|uc008cqx.1|uc008cqy.1	Slc35b2	73836	18.8829	20.089	30.3513	34.3177	-0.730641	6.12899	0.0132983	1	1
23691	uc009ljn.1|uc009ljo.1|uc009ljp.1|uc009ljq.1|uc009ljr.1|uc009ljs.1|uc009ljt.1	Nrg1	211323	60.5298	56.7993	35.8797	46.8991	0.503228	6.12571	0.013323	1	1
23092	uc009jtn.1|uc009jto.1|uc009jtp.1	Asphd1	233879	34.5524	43.38	55.1946	56.5924	-0.520457	6.11711	0.013388	1	1
6858	uc007syt.1	Ogdhl	239017	49.5096	56.4655	72.5411	71.54	-0.443155	6.08438	0.0136382	1	1
5406	uc007pfe.1	Ahnak2	100041194	247.88	265.784	205.136	232.573	0.230853	6.07369	0.013721	1	1
20808	uc009edr.1	Fkbp4	14228	216.004	210.847	255.539	246.47	-0.233983	6.06149	0.0138161	1	1
8527	uc007xhn.1|uc007xho.1|uc007xhp.1	Cpne8	66871	11.0068	10.2484	2.26347	6.4486	1.28673	6.04039	0.0139822	1	1
21623	uc009gga.1|uc009ggb.1	Tmem147	69804	119.68	139.875	145.664	172.673	-0.294516	6.02254	0.0141243	1	1
18264	uc008xpf.1|uc008xpg.1	Uchl1	22223	2413.85	2430.57	2276.69	2329.82	0.0726539	5.99344	0.0143592	1	1
9456	uc007zyu.1	Mrps6	121022	51.0773	51.1542	76.7433	62.625	-0.447062	5.99171	0.0143733	1	1
4453	uc007moz.1	Lgals3bp	19039	12.007	17.5055	22.7663	28.6885	-0.801977	5.97537	0.014507	1	1
14160	uc008mly.1|uc008mlz.1	Prnp	19122	356.17	344.189	368.412	425.789	-0.18141	5.91823	0.014985	1	1
22534	uc009ijd.1	Ndufc2	68197	216.117	176.005	212.591	249.691	-0.23747	5.9027	0.0151177	1	1
21315	uc009fkz.1|uc009fla.1	Eml2	72205	98.7404	113.268	129.415	135.715	-0.322572	5.90107	0.0151317	1	1
25169	uc009phm.1|uc009phn.1|uc009pho.1|uc009php.1|uc009phq.1|uc009phr.1|uc009phs.1	Cadm1	54725	41.8641	39.421	28.1577	24.6791	0.621449	5.89408	0.0151918	1	1
16029	uc008rmg.1|uc008rmh.1|uc008rmi.1	Ppp3ca	19055	192.828	143.567	155.001	121.663	0.282019	5.87256	0.0153787	1	1
19278	uc009ajk.1	Actb	11461	352.748	374.982	452.714	370.116	-0.17719	5.82247	0.0158227	1	1
18502	uc008yhu.1|uc008yhv.1	Coq2	71883	17.3177	17.2192	8.1844	9.37599	0.975815	5.77657	0.0162412	1	1
20257	uc009cvu.1|uc009cvv.1|uc009cvw.1	Podxl2	319655	249.92	276.261	229.977	221.307	0.221523	5.76309	0.0163663	1	1
24268	uc009mys.1|uc009myt.1|uc009myu.1	Ndrg4	234593	1104.72	1256.61	1208.8	1320.18	-0.0989571	5.70321	0.0169339	1	1
13926	uc008lsa.1	Srp14	20813	201.861	201.942	165.342	173.662	0.252349	5.69368	0.0170261	1	1
4678	uc007nfl.1|uc007nfm.1	AK163447	N/A	16.0726	14.7497	7.49661	7.51799	1.03761	5.68324	0.0171277	1	1
12072	uc008guh.1|uc008gui.1	Glyat	107146	16.6329	13.7848	7.40357	7.7512	1.00514	5.68324	0.0171277	1	1
751	uc007cje.1|uc007cjf.1	Dbi	13167	127.943	121.417	167.072	138.313	-0.292398	5.67033	0.0172542	1	1
3323	uc007jkq.1	AK005116	N/A	11.8466	10.3954	4.29533	4.67239	1.31048	5.62383	0.0177179	1	1
1729	uc007fen.1|uc007feo.1|uc007fep.1|uc007feq.1	Psap	19156	749.432	782.15	834.849	830.325	-0.12065	5.61992	0.0177575	1	1
19174	uc009abz.1	2700038N03Rik	N/A	33.8973	37.1995	45.6452	56.1806	-0.518245	5.58503	0.0181146	1	1
7461	uc007uml.1|uc007umm.1	AK086749	N/A	0.048584	3.62024	0.0586911	0.16559	4.03194	5.54518	0.0185317	1	1
9426	uc007zwi.1	Hunk	26559	0.327792	0.308468	4.20166	0.225251	-2.79861	5.54518	0.0185317	1	1
17792	uc008wcc.1	AK030206	N/A	0.202643	0.414573	0.488072	4.33066	-2.96481	5.54518	0.0185317	1	1
4649	uc007ndf.1|uc007ndg.1	AK148766	N/A	1.84722	2.32281	0.278685	0.206036	3.10483	5.54518	0.0185317	1	1
5675	uc007pvk.1	Scgn	214189	0.36364	0.433458	2.14978	1.5243	-2.20455	5.54518	0.0185317	1	1
10583	uc008csk.1|uc008csl.1|uc008csm.1	Dlk2	106565	2.20721	2.44073	0.487803	0.166638	2.82826	5.54518	0.0185317	1	1
18292	uc008xrp.1	Zar1	317755	1.65734	1.68748	0.118978	0.224042	3.28556	5.54518	0.0185317	1	1
9176	uc007zet.1	Cox17	12856	86.2223	92.3617	116.812	108.284	-0.333936	5.49388	0.0190831	1	1
26450	uc009sqx.1	Atp6ap2	70495	163.706	156.65	178.239	204.992	-0.258542	5.46731	0.0193755	1	1
8393	uc007wyp.1	BC094356	N/A	99.6861	113.8	126.538	137.646	-0.307401	5.44037	0.0196765	1	1
5023	uc007oha.1	Fos	14281	14.1042	18.0406	8.28414	7.5639	1.02028	5.43677	0.0197171	1	1
12743	uc008isp.1	Phpt1	75454	76.7445	72.3309	106.243	86.2422	-0.368707	5.43675	0.0197173	1	1
9453	uc007zyh.1|uc007zyi.1|uc007zyj.1|uc007zyk.1|uc007zyl.1|uc007zym.1|uc007zyn.1|uc007zyo.1|uc007zyp.1|uc007zyq.1|uc007zyr.1	Itsn1	16443	41.1005	34.6964	23.494	27.195	0.580465	5.40382	0.0200928	1	1
2153	uc007ghr.1	AK201601	N/A	28.9349	32.3071	18.4897	19.8191	0.676847	5.39257	0.0202227	1	1
2764	uc007hvc.1|uc007hvd.1	Zmat5	67178	53.2631	51.3029	71.1234	69.2706	-0.425067	5.33092	0.0209504	1	1
3816	uc007kvi.1|uc007kvj.1	Mrps23	64656	49.0495	44.6499	34.2248	31.2501	0.517096	5.31903	0.0210937	1	1
27088	uc009uie.1	Tceal8	66684	13.1847	6.97016	5.04699	2.97784	1.32859	5.31315	0.0211651	1	1
11288	uc008euf.1	BC134356	N/A	139.598	152.295	111.104	127.854	0.288684	5.29884	0.0213397	1	1
25511	uc009qei.1	Ppib	19035	97.6787	96.1249	128.085	114.03	-0.321095	5.29513	0.0213851	1	1
22789	uc009iyh.1	AK204824	N/A	8.82511	0.988207	19.5287	3.39669	-1.22413	5.26265	0.0217878	1	1
10320	uc008cbl.1|uc008cbm.1	H2-DMa	14998	17.7463	14.5804	7.6339	8.70079	0.98479	5.21117	0.0224422	1	1
574	uc007bym.1|uc007byn.1	A730008H23Rik	null	3.40001	13.7959	16.3417	17.2158	-0.964576	5.21117	0.0224422	1	1
25460	uc009qaj.1|uc009qak.1	Coro2b	235431	62.5706	66.8359	46.9241	49.1615	0.429518	5.13452	0.0234546	1	1
21214	uc009ffd.1	Ube2m	22192	178.501	154.413	213.174	181.117	-0.244109	5.12432	0.0235929	1	1
23053	uc009jqh.1|uc009jqi.1|uc009jqj.1|uc009jqk.1|uc009jql.1	Gtf3c1	233863	10.3494	5.4889	14.8359	14.5177	-0.890116	5.09697	0.0239677	1	1
24053	uc009mkl.1|uc009mkm.1|uc009mkn.1	Gpsn2	N/A	1006.72	960.75	1071.1	1041.38	-0.102597	5.08341	0.0241558	1	1
27064	uc009ugn.1	Armcx6	278097	4.47132	3.42379	10.5906	7.2901	-1.17937	5.00969	0.0252058	1	1
19162	uc009abc.1	Rabl5	67286	43.8188	48.9387	32.6391	32.24	0.515711	4.98833	0.0255188	1	1
4063	uc007llk.1|uc007lll.1|uc007llm.1	Acly	104112	840.907	870.576	742.518	840.581	0.112496	4.97212	0.025759	1	1
21646	uc009gie.1	Scn1b	20266	506.753	532.144	602.688	539.659	-0.136949	4.9588	0.0259582	1	1
15558	uc008qed.1	Sprr1a	20753	1.60208	7.33443	9.52806	10.7562	-1.18258	4.93697	0.026288	1	1
20228	uc009cuc.1|uc009cud.1|uc009cue.1	Cnbp	12785	200.366	188.263	231.313	221.158	-0.21943	4.88092	0.0271552	1	1
11874	uc008ggw.1|uc008ggx.1|uc008ggy.1|uc008ggz.1|uc008gha.1	Tm7sf2	73166	17.1628	22.4515	27.3894	34.1444	-0.63536	4.87982	0.0271725	1	1
9381	uc007zth.1|uc007zti.1	Atp5j	11957	388.084	295.109	397.275	369.517	-0.166542	4.86893	0.0273444	1	1
3517	uc007kal.1|uc007kam.1	Aspa	11484	1.3493	1.77739	5.64868	4.58944	-1.71124	4.85989	0.0274882	1	1
18070	uc008wyt.1|uc008wyu.1	Mrpl33	66845	37.1938	24.951	44.2775	45.4377	-0.52972	4.85388	0.0275841	1	1
21394	uc009fps.1	Cadm4	260299	41.397	43.3332	66.5386	47.9881	-0.434735	4.84887	0.0276643	1	1
10741	uc008dej.1|uc008dek.1|uc008del.1|uc008dem.1	Trip10	106628	0.915603	0.894871	4.63076	4.23491	-2.29186	4.81817	0.0281612	1	1
13957	uc008ltu.1	Exdl1	N/A	4.50572	3.66657	1.08425	1.24522	1.81074	4.81817	0.0281612	1	1
14005	uc008lzc.1	Ell3	269344	1.36189	1.34818	4.66655	4.30253	-1.72663	4.81817	0.0281612	1	1
16336	uc008sji.1	Dctn3	53598	164.554	193.073	214.755	204.179	-0.228266	4.79386	0.0285613	1	1
8728	uc007xvr.1|uc007xvs.1|uc007xvt.1|uc007xvu.1	Prr13	66151	91.4674	90.9977	112.768	112.89	-0.306517	4.75434	0.0292245	1	1
26572	uc009syi.1	Ndufa1	54405	221.682	178.383	233.427	231.436	-0.216567	4.74509	0.0293821	1	1
3382	uc007jpv.1	A030009H04Rik	80515	53.2431	40.3075	65.7793	59.1736	-0.417566	4.71426	0.0299134	1	1
19867	uc009bwp.1|uc009bwq.1	Ccdc126	57895	16.3792	16.8114	25.3947	28.06	-0.687545	4.69402	0.0302677	1	1
5432	uc007phd.1|uc007phe.1|uc007phf.1	Vipr2	22355	18.1552	26.0428	10.2123	16.4428	0.729572	4.68098	0.0304984	1	1
23413	uc009kqt.1	Ccnd1	12443	19.8246	23.6337	14.1074	11.7777	0.747512	4.68098	0.0304984	1	1
18982	uc008zli.1|uc008zlj.1	Atp2a2	11938	226.8	220.455	257.017	257.131	-0.201087	4.67497	0.0306053	1	1
5984	uc007qom.1|uc007qon.1|uc007qoo.1	Cltb	74325	229.338	232.429	275.013	253.725	-0.195388	4.67439	0.0306156	1	1
12133	uc008gxf.1|uc008gxg.1|uc008gxh.1|uc008gxi.1|uc008gxj.1|uc008gxk.1	A230083H22Rik	N/A	103.79	106.94	80.422	88.6503	0.317754	4.6516	0.0310246	1	1
9820	uc008aym.1	Hagh	14651	87.1451	90.836	113.204	108.233	-0.315173	4.6431	0.0311787	1	1
3453	uc007jve.1	Psmb6	19175	232.965	231.842	280.14	253.037	-0.197983	4.63686	0.0312922	1	1
14253	uc008mth.1|uc008mti.1	Napb	17957	207.448	177.419	240.91	205.488	-0.213973	4.63564	0.0313144	1	1
461	uc007bok.1	Tuba4a	22145	550.658	633.689	597.387	695.085	-0.126042	4.62356	0.0315357	1	1
18528	uc008yka.1	Nudt9	74167	43.6427	39.1637	58.6152	53.6019	-0.438477	4.60994	0.0317872	1	1
11216	uc008eoj.1	Ndufa2	17991	208.144	247.84	262.282	260.538	-0.197331	4.58888	0.0321801	1	1
4511	uc007mtm.1|uc007mtn.1	Anapc11	66156	18.3539	19.8703	29.0973	29.721	-0.621778	4.58259	0.0322984	1	1
6012	uc007qrf.1|uc007qrg.1|uc007qrh.1|uc007qri.1|uc007qrj.1|uc007qrk.1|uc007qrl.1	Pdlim7	67399	44.3953	56.1569	32.3268	39.7311	0.480718	4.57849	0.0323758	1	1
21261	uc009fia.1	Ap2s1	232910	267.738	293.82	326.381	310.11	-0.180704	4.57386	0.0324633	1	1
8635	uc007xpp.1|uc007xpq.1|uc007xpr.1	Faim2	72393	295.181	282.54	327.225	326.418	-0.178132	4.57229	0.0324932	1	1
21641	uc009ghr.1|uc009ghs.1	Fxyd7	57780	483.279	520.274	505.848	594.952	-0.133436	4.56629	0.0326071	1	1
24566	uc009ntj.1	Trappc2l	59005	65.6206	65.5296	87.4438	81.851	-0.368317	4.5597	0.0327329	1	1
17417	uc008vbl.1	Atpif1	11983	234.546	227.158	266.578	261.917	-0.194921	4.53323	0.0332429	1	1
7298	uc007ubc.1|uc007ubd.1	2310014G06Rik	N/A	74.1206	74.6492	95.3638	92.7502	-0.338525	4.52348	0.0334327	1	1
4673	uc007nfe.1	Id2	15902	18.6655	21.589	10.8025	12.9679	0.759987	4.49828	0.0339289	1	1
12370	uc008hoi.1|uc008hoj.1	Got1	14718	284.618	282.678	248.071	251.061	0.184681	4.46516	0.0345929	1	1
19080	uc008ztn.1	Chchd2	14004	110.213	67.4575	129.835	88.5734	-0.297829	4.46293	0.0346379	1	1
16186	uc008ryf.1|uc008ryg.1|uc008ryh.1|uc008ryi.1|uc008ryj.1|uc008ryk.1|uc008ryl.1|uc008rym.1|uc008ryn.1|uc008ryo.1|uc008ryp.1	Asph	65973	87.2932	77.6218	63.5309	64.9608	0.360047	4.41925	0.0355357	1	1
14821	uc008oat.1	Kcng1	241794	10.8852	14.8997	5.59466	7.475	0.980303	4.41737	0.0355747	1	1
11912	uc008gjv.1|uc008gjw.1	Vegfb	22340	53.2595	55.0553	72.368	69.0865	-0.385108	4.38639	0.036227	1	1
20993	uc009eqs.1|uc009eqt.1|uc009equ.1	Bcat1	12035	194.243	218.931	159.746	194.741	0.221019	4.38438	0.0362696	1	1
19508	uc009aws.1	Shfm1	20422	129.72	154.132	159.328	177.085	-0.245099	4.36642	0.036654	1	1
17132	uc008uha.1|uc008uhb.1	Akr1a4	58810	312.181	298.314	349.739	335.499	-0.166625	4.34606	0.0370947	1	1
6112	uc007qyw.1	Ctsl	13039	46.3723	43.1976	65.3403	53.8633	-0.412342	4.34205	0.0371821	1	1
9803	uc008axj.1|uc008axk.1|uc008axl.1	Slc9a3r2	65962	97.5587	97.8834	78.6365	77.6786	0.322284	4.31759	0.0377203	1	1
26779	uc009tmj.1	Bcap31	27061	152.633	134.7	167.624	172.228	-0.242184	4.31067	0.0378741	1	1
3161	uc007izg.1|uc007izh.1|uc007izi.1	Sparc	20692	87.7198	86.9574	131.421	85.3496	-0.31148	4.30715	0.0379526	1	1
26804	uc009tol.1	Atp6ap1	54411	233.041	241.73	262.691	277.593	-0.186483	4.29042	0.0383276	1	1
12896	uc008jet.1|uc008jeu.1	2900010J23Rik	72931	153.79	123.52	169.05	160.057	-0.247056	4.29006	0.0383357	1	1
19841	uc009bup.1	Atp6v0e2	76252	232.933	232.125	193.764	209.777	0.204697	4.28546	0.0384398	1	1
3461	uc007jvv.1	Pfn1	18643	186.191	191.291	215.209	220.523	-0.207035	4.28544	0.0384402	1	1
15497	uc008pzs.1|uc008pzt.1	Pmvk	68603	75.5726	74.0796	97.6165	90.0548	-0.326595	4.28123	0.0385353	1	1
13529	uc008kvm.1|uc008kvn.1|uc008kvo.1|uc008kvp.1	Pacsin3	80708	47.2616	52.3621	33.866	37.7566	0.476073	4.28105	0.0385395	1	1
11755	uc008fxn.1|uc008fxo.1|uc008fxp.1	Ndufs8	225887	210.543	224.2	260.95	237.28	-0.196648	4.25726	0.039083	1	1
9374	uc007zsv.1|uc007zsw.1	Chodl	246048	231.957	225.709	140.089	258.313	0.200068	4.20906	0.0402087	1	1
15633	uc008qit.1	Mllt11	56772	221.291	177.763	233.25	225.799	-0.202065	4.19923	0.0404423	1	1
20291	uc009cxo.1|uc009cxp.1	Slc41a3	71699	38.7684	47.4792	53.3771	61.9413	-0.419068	4.19872	0.0404546	1	1
3821	uc007kvx.1	Scpep1	74617	26.8634	25.5769	18.5697	15.3947	0.626653	4.18306	0.04083	1	1
15590	uc008qfk.1	S100a10	20194	289.545	245.833	299.647	304.962	-0.175447	4.1752	0.0410197	1	1
7448	uc007ulo.1	Nefm	18040	3065.33	2804.43	2780.1	2869.98	0.0550297	4.16389	0.0412944	1	1
15869	uc008qzf.1	2010200O16Rik	N/A	0.0124065	2.51496	0.0135825	0.0127883	6.58255	4.15888	0.0414167	1	1
3091	uc007itv.2	Col23a1	237759	0.791844	1.55859	0.138968	0.361373	2.23194	4.15888	0.0414167	1	1
4886	uc007nvv.1|uc007nvw.1|uc007nvx.1	Six6os1	N/A	1.56443	0.782258	0.201865	0.25265	2.36823	4.15888	0.0414167	1	1
7257	uc007txv.1|uc007txw.1	Myh7	140781	0.634469	1.97935	0.427325	0.187946	2.08686	4.15888	0.0414167	1	1
9764	uc008atv.1|uc008atw.1	4931440B09Rik	N/A	2.29954	1.24521	0.0276793	0.0781848	5.0654	4.15888	0.0414167	1	1
18540	uc008ykq.1	AK049668	N/A	1.73318	1.165	0.0625524	0.039263	4.83112	4.15888	0.0414167	1	1
21525	uc009fzi.1	C330005M16Rik	101744	0.711522	2.44396	0.175265	0.146682	3.29297	4.15888	0.0414167	1	1
21901	uc009gyz.1|uc009gza.1	Saa1	20208	0.056212	0.0528986	0.86357	1.62629	-4.5122	4.15888	0.0414167	1	1
21902	uc009gzb.1	Saa2	20209	0.0562579	0.0529418	1.10867	1.79774	-4.7342	4.15888	0.0414167	1	1
24857	uc009ooi.1	BC038929	N/A	1.73092	1.00836	0.180471	0.0849577	3.3674	4.15888	0.0414167	1	1
11930	uc008glb.1|uc008glc.1|uc008gld.1|uc008gle.1|uc008glf.1	Rtn3	20168	842.597	800.966	831.328	931.577	-0.101127	4.15729	0.0414557	1	1
10284	uc008byw.1|uc008byx.1|uc008byy.1	Zfp414	328801	8.58753	11.4967	19.3676	16.3407	-0.830194	4.14319	0.0418022	1	1
3956	uc007lfc.1	Plxdc1	72324	57.3264	67.3967	39.7352	54.0962	0.410587	4.14157	0.0418423	1	1
3918	uc007lco.1|uc007lcp.1|uc007lcq.1|uc007lcr.1|uc007lcs.1	Nfe2l1	18023	152.027	148.814	176.515	175.702	-0.22746	4.13892	0.0419078	1	1
20559	uc009drs.1|uc009drt.1	Eno2	13807	819.333	832.689	875.36	895.725	-0.100401	4.13785	0.0419344	1	1
24066	uc009mll.1|uc009mlm.1	Prkaca	18747	339.885	308.634	293.634	283.754	0.167607	4.11069	0.042613	1	1
8849	uc007yes.1	AK214451	N/A	0.194346	53.5402	5.58462	28.6053	0.652278	4.08757	0.0431998	1	1
18614	uc008ypq.1|uc008ypr.1	Gtpbp6	107999	14.5266	16.4049	23.8244	24.7929	-0.652394	4.08488	0.0432684	1	1
4613	uc007nas.1	Kcns3	238076	20.153	19.5138	12.4361	12.334	0.679331	4.04274	0.0443616	1	1
3847	uc007kxv.1|uc007kxw.1|uc007kxx.1|uc007kxy.1|uc007kxz.1|uc007kya.1|uc007kyb.1|uc007kyc.1|uc007kyd.1|uc007kye.1	Spag9	70834	57.0498	32.6538	63.3941	56.4805	-0.418289	4.03694	0.0445146	1	1
19145	uc008zzf.1|uc008zzg.1|uc008zzh.1	Ywhag	22628	1039.8	1156.23	989.733	1074.68	0.0891666	4.02809	0.0447485	1	1
22888	uc009jdc.1	Eif3f	66085	97.4515	111.829	126.924	124.632	-0.265444	4.01668	0.0450523	1	1
17549	uc008vkz.1	Camk2n1	66259	142.433	88.664	97.5263	91.6465	0.288796	3.99921	0.0455216	1	1
17882	uc008wjk.1|uc008wjl.1|uc008wjm.1|uc008wjo.1	ADAM22	N/A	2.68411	3.28646	5.02297	9.92051	-1.32358	3.98486	0.0459109	1	1
10482	uc008cmo.1	H2-M3	14991	6.69726	8.08703	2.86449	3.29083	1.26416	3.98486	0.0459109	1	1
18234	uc008xmj.1|uc008xmk.1|uc008xml.1|uc008xmm.1|uc008xmn.1	Tbc1d1	57915	7.12978	7.7926	3.13721	3.43859	1.18224	3.98486	0.0459109	1	1
17524	uc008vir.1	C1qa	12259	3.31948	3.27255	11.0754	4.17111	-1.20968	3.98486	0.0459109	1	1
10548	uc008cpn.1	Cyp39a1	56050	1.49016	1.58156	4.30543	5.65898	-1.69773	3.97652	0.0461388	1	1
7526	uc007urc.1	Kctd4	67516	3.36959	2.71186	0.0124202	1.46181	2.04445	3.96243	0.0465264	1	1
14802	uc008nzl.1	Ptgis	19223	3.24287	3.21716	0.4919	1.08737	2.03229	3.96243	0.0465264	1	1
26074	uc009rqv.1	Ihpk2	N/A	3.20107	4.9231	8.85501	8.76644	-1.11704	3.94708	0.0469527	1	1
25488	uc009qcp.1	Ptplad1	57874	126.213	141.864	109.81	113.628	0.262771	3.94022	0.0471446	1	1
21269	uc009fin.1	Calm3	12315	794.881	775.185	863.642	818.939	-0.0998506	3.92609	0.0475424	1	1
5423	uc007pgn.1|uc007pgs.1|uc007pgt.1|uc007pgu.1|uc007pgx.1|uc007pgy.1|uc009vaj.1	AK135975	N/A	35.2687	31.8477	16.1208	29.813	0.547108	3.92544	0.0475609	1	1
4066	uc007llr.1|uc007lls.1	Dnajc7	56354	148.081	110.978	155.196	151.117	-0.241728	3.91426	0.0478782	1	1
1097	uc007djm.1	Creg1	433375	18.4152	18.8141	25.606	29.8	-0.573602	3.90918	0.0480229	1	1
8618	uc007xok.1	Tuba1a	22142	113.67	83.3784	121.903	116.259	-0.273387	3.87011	0.0491533	1	1
6816	uc007svc.1	Tkt	21881	80.3484	88.2791	107.442	98.9162	-0.291309	3.86763	0.0492259	1	1
889	uc007cto.1	Csrp1	13007	77.9475	79.9846	62.2917	62.5945	0.338691	3.85682	0.049544	1	1
11921	uc008gkj.1	Cox8a	12868	434.767	547.998	474.945	597.008	-0.125323	3.85571	0.049577	1	1
4756	uc007nls.1|uc007nlt.1|uc007nlu.1|uc007nlv.1|uc007nlw.1|uc007nlx.1|uc007nly.1|uc007nlz.1|uc007nma.1|uc007nmb.1	Nrcam	319504	60.0144	55.5507	45.6575	41.5314	0.406491	3.8553	0.0495892	1	1
3943	uc007leg.1	E130012A19Rik	103551	1.32128	1.09142	4.74135	2.70873	-1.62661	3.8549	0.049601	1	1
16287	uc008sgi.1|uc008sgj.1	1700003M02Rik	69329	4.45813	3.61044	0.784785	0.722228	2.42062	3.8549	0.049601	1	1
10364	uc008ceo.1	Hspa1b	15511	0.998196	1.30593	4.41121	4.45442	-1.94401	3.8549	0.049601	1	1
3506	uc007jzt.1	Camkk1	55984	83.1125	93.7996	68.484	74.4513	0.307671	3.84787	0.0498093	1	1
20032	uc009chc.1	Reep1	52250	161.215	178.126	181.217	210.589	-0.207403	3.84606	0.0498631	1	1
6176	uc007rcm.1|uc007rcn.1|uc007rco.1	Nsun2	28114	78.7497	71.4101	60.2122	58.2743	0.341776	3.83003	0.0503421	1	1
20358	uc009dcr.1|uc009dcs.1|uc009dct.1|uc009dcu.1|uc009dcv.1|uc009dcw.1	Cntn4	269784	29.7186	26.9943	21.1065	16.9214	0.576617	3.82575	0.0504708	1	1
17066	uc008ucl.1|uc008ucm.1|uc008ucn.1	Rnf11	29864	77.223	75.2727	91.7024	96.056	-0.300108	3.81892	0.0506769	1	1
12356	uc008hnm.1|uc008hnn.1	4933417O08Rik	N/A	59.4642	66.0132	50.2098	45.9545	0.383854	3.81643	0.0507524	1	1
26718	uc009tij.1	Ldoc1	434784	15.1174	17.8431	8.80814	10.2739	0.788523	3.81614	0.050761	1	1
15303	uc008pkj.1|uc008pkl.1	Kcnab1	16497	140.584	135.228	108.847	123.3	0.248646	3.8158	0.0507713	1	1
25394	uc009pva.1|uc009pvb.1|uc009pvc.1	2310046O06Rik	78323	12.6304	15.5456	8.17728	7.93144	0.806625	3.80962	0.050959	1	1
6231	uc007rgn.1|uc007rgo.1|uc007rgp.1|uc007rgq.1|uc007rgr.1	Mctp1	78771	15.6429	12.9495	5.55507	9.98826	0.879336	3.80962	0.050959	1	1
6257	uc007ris.1|uc007rit.1|uc007riu.1|uc007riv.1	Ccnh	66671	39.9108	35.2393	25.2188	27.9255	0.499861	3.80009	0.0512498	1	1
10370	uc008cfa.1	D17H6S56E-3	27762	37.076	32.2456	24.03	23.6431	0.540131	3.78973	0.0515678	1	1
13124	uc008jxn.1|uc008jxo.1|uc008jxp.1	Stk39	53416	116.334	105.991	88.945	93.5026	0.285186	3.76138	0.0524492	1	1
16707	uc008tez.1|uc008tfa.1	Alad	17025	25.1348	28.8091	26.0913	50.0421	-0.497068	3.74105	0.0530909	1	1
8307	uc007wrv.1	Lgals1	16852	391.921	404.065	403.883	470.882	-0.136152	3.73628	0.0532428	1	1
4524	uc007mug.1	Rac3	170758	23.8937	25.2325	33.801	35.9457	-0.505634	3.72536	0.0535921	1	1
14262	uc008mtt.1	Cst3	13010	296.978	363.938	366.814	365.609	-0.148209	3.72045	0.0537499	1	1
2958	uc007iko.1|uc007ikp.1|uc007ikq.1|uc007ikr.1	Kcnip1	70357	44.1096	39.4711	28.6028	31.0462	0.486673	3.71542	0.0539121	1	1
14099	uc008mhd.1|uc008mhe.1	Ttl	69737	59.2265	68.9325	44.5388	54.0609	0.378278	3.71499	0.053926	1	1
16119	uc008rsq.1|uc008rsr.1	Dnajb4	67035	37.4391	34.9381	48.8518	48.0251	-0.420616	3.71183	0.054028	1	1
14779	uc008nxi.1|uc008nxj.1|uc008nxk.1|uc008nxl.1|uc008nxm.1|uc008nxn.1	Elmo2	140579	22.7395	24.7673	15.3757	16.3095	0.584326	3.687	0.0548382	1	1
11988	uc008gpi.1|uc008gpj.1	1810006K21Rik	69038	42.4438	43.6161	51.9085	60.8104	-0.389318	3.67464	0.0552462	1	1
5983	uc007qol.1	Higd2a	67044	146.145	143.621	173.742	164.274	-0.222205	3.67237	0.0553215	1	1
878	uc007csu.1	Arl8a	68724	187.352	169.953	208.212	202.211	-0.199954	3.66524	0.0555586	1	1
6860	uc007syv.1|uc007syw.1|uc007syx.1|uc007syy.1|uc007syz.1|uc007sza.1	Chat	12647	66.3645	81.2509	49.6125	65.5832	0.357757	3.6625	0.05565	1	1
3667	uc007kkn.1	Omg	18377	80.7059	80.008	97.9265	99.0476	-0.293511	3.62624	0.0568753	1	1
23935	uc009mby.1	Ccdc124	234388	156.314	174.024	145.889	137.359	0.221878	3.60713	0.0575324	1	1
19109	uc008zwl.1	Rfc2	19718	22.1283	26.6341	16.134	15.539	0.622517	3.59457	0.0579687	1	1
17289	uc008urs.1|uc008urt.1|uc008uru.1|uc008urv.1	2310005N01Rik	N/A	34.7376	30.5426	24.1633	21.5796	0.513098	3.59066	0.0581053	1	1
3127	uc007iwl.1|uc007iwm.1|uc007iwn.1|uc007iwo.1	Kif3a	16568	80.5376	51.302	49.5084	53.1037	0.361584	3.58786	0.0582031	1	1
18495	uc008yhc.1|uc008yhd.1|uc008yhf.1|uc008yhg.1	BC062109	N/A	39.8549	39.0716	28.6554	28.2264	0.472542	3.57451	0.0586728	1	1
4672	uc007nez.1|uc007nfa.1|uc007nfb.1|uc007nfc.1|uc007nfd.1	C330002I19Rik	N/A	54.8778	52.6778	42.2959	40.3248	0.380509	3.56908	0.0588648	1	1
17564	uc008vlv.1|uc008vlw.1|uc008vlx.1|uc008vly.1	Capzb	12345	343.869	288.775	378.464	323.856	-0.150731	3.56788	0.0589074	1	1
22413	uc009iam.1	Unc45a	101869	31.8601	40.9925	23.6141	27.8947	0.50016	3.54479	0.0597329	1	1
10603	uc008cuf.1|uc008cug.1	Tnrc5	N/A	37.2696	38.962	52.3505	49.3801	-0.416293	3.54291	0.0598005	1	1
2922	uc007ihw.1	Acyp2	75572	83.8594	77.3808	65.856	63.3714	0.319298	3.53824	0.0599692	1	1
7654	uc007vax.1	Clybl	69634	23.4461	24.3023	35.1546	32.165	-0.495572	3.527	0.0603771	1	1
4405	uc007mkx.1|uc007mky.1|uc007mkz.1|uc007mla.1	Rnf157	null	139.451	157.895	121.098	131.512	0.235235	3.52376	0.0604949	1	1
4499	uc007mst.1	1810049H13Rik	66431	6.25007	6.35852	11.5582	10.8388	-0.828903	3.51643	0.0607631	1	1
6861	uc007szb.1	Slc18a3	20508	338.522	477.276	308.68	433.477	0.13649	3.51609	0.0607758	1	1
25527	uc009qfo.1|uc009qfp.1|uc009qfq.1|uc009qfr.1|uc009qfs.1	Tpm1	22003	118.925	117.956	98.0997	100.156	0.256802	3.50125	0.0613225	1	1
9753	uc008asz.1|uc008ata.1|uc008atc.1	Myt1	17932	20.6593	3.66859	18.9022	20.9639	-0.712553	3.49294	0.0616312	1	1
2076	uc007gbw.1|uc007gbx.1	Dos	216164	103.984	121.714	92.342	95.8121	0.262476	3.49284	0.0616349	1	1
21679	uc009gka.1	Nudt19	110959	15.2523	13.566	22.3094	22.8393	-0.647698	3.48693	0.0618552	1	1
4529	uc007mum.1|uc007mun.1	Rfng	19719	13.4809	16.3642	22.9096	22.3025	-0.599218	3.48693	0.0618552	1	1
16824	uc008tof.1	Mtap	66902	41.6784	39.4666	25.411	34.1566	0.445974	3.47151	0.0624342	1	1
13042	uc008jqa.1|uc008jqb.1	Lypd6	320343	28.7024	26.6592	16.4542	22.1436	0.520368	3.46819	0.0625598	1	1
10162	uc008bpg.1	Nudt3	56409	135.818	133.994	164.749	149.74	-0.22106	3.46496	0.062682	1	1
1110	uc007dkw.1	AK212965	N/A	40.8605	43.761	50.3701	60.9306	-0.395366	3.45917	0.062902	1	1
25346	uc009prf.1	Cib2	56506	67.9947	83.2304	95.7586	89.1532	-0.290139	3.44637	0.0633908	1	1
15246	uc008pgk.1|uc008pgl.1|uc008pgm.1|uc008pgn.1|uc008pgo.1|uc008pgp.1|uc008pgq.1|uc008pgr.1|uc008pgs.1	Dclk1	13175	84.255	81.4615	60.8059	72.2502	0.316682	3.44288	0.063525	1	1
15450	uc008pvo.1|uc008pvp.1	Mapbpip	N/A	101.313	100.865	119.179	122.09	-0.255018	3.43786	0.0637183	1	1
12134	uc008gxd.1|uc008gxe.1	A330102H22Rik	N/A	4.05594	6.61762	4.38139	0.0162925	1.27922	3.39696	0.0653167	1	1
15670	uc008qmf.1	Sv2a	64051	60.2739	57.822	87.1347	61.2732	-0.329608	3.39067	0.0655664	1	1
9914	uc008bfk.1	2900010M23Rik	67267	64.5077	45.4608	88.1982	50.5402	-0.335277	3.38519	0.0657847	1	1
21	uc007agp.1	3110035E14Rik	76982	27.5734	24.4834	17.9194	17.3031	0.56359	3.34331	0.0674788	1	1
7353	uc007ues.1|uc007uet.1|uc007ueu.1|uc007uev.1	Atp8a2	50769	41.0535	36.1143	29.5236	26.0028	0.474822	3.32971	0.068039	1	1
11962	uc008gnr.1	AI462493	107197	24.254	20.9747	34.3813	30.1295	-0.512303	3.32891	0.0680721	1	1
13041	uc008jpz.1	2310010M24Rik	N/A	20.2095	20.4128	28.4347	29.8273	-0.520285	3.32497	0.0682354	1	1
24160	uc009msu.1|uc009msv.1	Irx3	16373	21.1564	25.658	14.3781	17.3806	0.559802	3.30546	0.0690498	1	1
7287	uc007uan.1	Dhrs1	52585	62.6333	70.169	45.8671	58.7563	0.344076	3.30176	0.0692057	1	1
7799	uc007vmg.1|uc007vmh.1	Vps13b	666173	7.0832	6.77242	3.33898	3.24899	1.07257	3.29132	0.0696472	1	1
18152	uc008xfx.1|uc008xfy.1|uc008xfz.1	Stx18	71116	50.7215	49.3757	36.8689	39.2668	0.394756	3.28295	0.0700032	1	1
10598	uc008ctw.1|uc008ctx.1	Klhdc3	71765	100.193	116.353	88.8415	91.1399	0.26683	3.27725	0.0702465	1	1
2079	uc007gce.1	Cirbp	12696	18.6828	21.6052	27.2516	31.5814	-0.546273	3.25773	0.0710876	1	1
4391	uc007mjv.1	Wbp2	22378	314.947	323.478	344.068	360.348	-0.14191	3.24721	0.0715451	1	1
21586	uc009gdq.1|uc009gdr.1	Capns1	12336	590.237	649.655	600.496	730.874	-0.102696	3.2216	0.0726726	1	1
3463	uc007jvz.1	Spag7	216873	44.2968	40.7994	61.7883	48.2253	-0.370515	3.21397	0.0730123	1	1
21905	uc009gzm.1|uc009gzn.1|uc009gzo.1	Ldha	16828	21.3362	26.0322	28.4355	37.9096	-0.486067	3.20992	0.0731932	1	1
8573	uc007xlk.1	Vdr	22337	10.0561	10.5649	5.06597	5.74152	0.932079	3.17796	0.0746379	1	1
5371	uc007pcu.1	AK038816	N/A	7.02872	14.3067	6.09894	4.99098	0.944001	3.17796	0.0746379	1	1
15647	uc008qjz.1|uc008qka.1	Ctss	13040	5.63926	4.97958	13.8548	6.67063	-0.950781	3.17796	0.0746379	1	1
23171	uc009jzl.1	Ppapdc1a	381925	9.49481	12.3967	5.40389	6.25457	0.908994	3.17796	0.0746379	1	1
5475	uc007pjz.1|uc007pka.1|uc007pkb.1|uc007pkc.1|uc007pkd.1	Pfkp	56421	148.585	149.707	126.016	131.016	0.214783	3.17569	0.0747418	1	1
26606	uc009tad.1|uc009tae.1|uc009taf.1	Mcts1	68995	81.1551	65.1564	95.4075	83.3298	-0.288798	3.16565	0.0752024	1	1
134	uc007ape.1|uc007apf.1|uc007apg.1|uc007aph.1|uc007api.1	Arhgef4	226970	147.147	169.264	132.089	141.32	0.210738	3.14201	0.0762996	1	1
3400	uc007jqz.1|uc007jra.1	Eif4a1	13681	5.24754	3.85909	1.74471	1.44236	1.51468	3.13949	0.0764178	1	1
1156	uc007doc.1	Pfdn2	18637	141.94	120.325	165.267	138.655	-0.212677	3.11947	0.0773617	1	1
21971	uc009heb.1|uc009hec.1	Gabra5	110886	47.9226	40.9276	32.5581	34.483	0.40633	3.11293	0.0776731	1	1
11833	uc008gcy.1|uc008gcz.1	Drap1	66556	133.346	106.376	163.451	116.019	-0.221328	3.09188	0.0786838	1	1
6222	uc007rfx.1	Glrx	93692	35.9287	31.6165	45.9188	43.9985	-0.412745	3.07327	0.0795894	1	1
5273	uc007ouz.1|uc007ova.1	Prima1	170952	26.9842	34.9971	19.0728	25.0483	0.490367	3.07147	0.0796776	1	1
3572	uc007kdp.1|uc007kdq.1	Serpinf1	20317	20.1851	24.0155	31.9743	30.1991	-0.492231	3.07147	0.0796776	1	1
25195	uc009pjw.1|uc009pjx.1	Timm8b	30057	168.688	154.425	180.192	189.33	-0.193618	3.06006	0.0802387	1	1
3320	uc007jkm.1	Pmp22	18858	155.724	183.506	124.718	171.342	0.196377	3.04646	0.0809134	1	1
13040	uc008jpy.1	Kif5c	16574	170.322	169.826	135.45	161.175	0.197518	3.04646	0.0809134	1	1
14276	uc008mul.1	Pygb	110078	202.841	217.79	177.935	194.346	0.176164	3.02967	0.0817545	1	1
19070	uc008zsy.1	Mmp17	23948	21.3043	24.3293	13.524	15.775	0.639244	3.02033	0.0822269	1	1
1512	uc007eou.1|uc007eov.1|uc007eow.1|uc007eox.1	Sgk	N/A	15.3652	15.1555	22.4329	23.3101	-0.583763	3.02033	0.0822269	1	1
8246	uc007wor.1|uc007wos.1	Rabl4	N/A	15.4808	14.8221	25.8486	19.1213	-0.569505	3.02033	0.0822269	1	1
14516	uc008ndx.1|uc008ndy.1|uc008ndz.1|uc008nea.1|uc008neb.1	Fkbp1a	14225	108.6	88.3888	127.376	105.903	-0.243935	3.01748	0.0823712	1	1
14155	uc008mlu.1	Adra1d	11550	22.5864	27.548	16.7524	18.0431	0.526898	2.99416	0.0835653	1	1
14022	uc008maj.1	Sord	20322	7.768	6.5406	13.1294	12.7207	-0.853286	2.98769	0.0839	1	1
23454	uc009ktp.1	Ctxn1	330695	6.85321	7.71102	12.9178	12.9303	-0.827631	2.98769	0.0839	1	1
13930	uc008lsf.1|uc008lsg.1	Pak6	214230	9.98209	12.1323	4.14665	7.7065	0.899715	2.98512	0.0840331	1	1
8368	uc007wwq.1	Rbx1	56438	67.4415	60.6066	86.392	71.4126	-0.301453	2.95599	0.0855599	1	1
17965	uc008wrb.1|uc008wrc.1	Kcnh2	16511	53.9705	64.9789	68.2854	79.0575	-0.30883	2.95284	0.085727	1	1
1724	uc007fee.1	Ddit4	74747	22.7975	29.1716	31.1812	40.26	-0.459103	2.94674	0.0860508	1	1
25344	uc009pqy.1|uc009pqz.1|uc009pra.1|uc009prb.1|uc009prc.1	Dmxl2	235380	98.1162	92.0633	74.9524	82.7051	0.270569	2.94669	0.0860537	1	1
3377	uc007jpl.1|uc007jpm.1	Alox8	11688	2.56507	3.72196	0.915771	1.00783	1.70857	2.94194	0.0863071	1	1
14033	uc008may.1|uc008maz.1	AA467197	433470	1.38532	0.718184	2.51722	3.78794	-1.58374	2.94194	0.0863071	1	1
445	uc007bnf.1	Wnt10a	22409	2.2212	4.83372	1.17027	1.40234	1.4554	2.94194	0.0863071	1	1
10435	uc008cjr.1|uc008cjs.1|uc008cke.1	H2-T23	15040	0.231535	2.03897	3.43545	3.79713	-1.6715	2.94194	0.0863071	1	1
17794	uc008wch.1	2810405K02Rik	66469	162.928	174.687	183.188	201.313	-0.187609	2.93273	0.0868004	1	1
11920	uc008gki.1	Otub1	107260	210.215	192.084	237.241	214.686	-0.167821	2.92908	0.0869973	1	1
9118	uc007zan.1|uc007zao.1	Itgb5	16419	24.2163	27.8823	17.5619	17.6648	0.564574	2.92533	0.0871991	1	1
3162	uc007izj.1	Atox1	11927	175.015	194.095	160.652	162.528	0.191711	2.92413	0.087264	1	1
19212	uc009aer.1|uc009aes.1|uc009aet.1	Cops6	26893	134.321	134.347	149.689	159.371	-0.202058	2.9158	0.0877158	1	1
26165	uc009rya.1	AK202543	N/A	108.128	83.6466	85.0358	74.828	0.262567	2.91311	0.0878622	1	1
4433	uc007mnh.1	AK019332	N/A	2.6775	2.05687	0.179463	0.506915	2.7861	2.91103	0.0879756	1	1
24836	uc009omw.1	BC010787	N/A	54.9047	56.7528	67.0259	72.2246	-0.318603	2.91001	0.0880313	1	1
18053	uc008wxe.1	Ucn	22226	14.1287	16.9947	8.31545	11.4427	0.655548	2.90831	0.0881244	1	1
14013	uc008lzq.1|uc008lzr.1|uc008lzs.1|uc008lzt.1|uc008lzu.1	Casc4	319996	23.6724	23.4672	31.698	32.8514	-0.453465	2.90544	0.0882811	1	1
15950	uc008rfl.1	Prss12	19142	34.3906	30.742	21.2943	25.7156	0.470415	2.90544	0.0882811	1	1
3217	uc007jcr.1	Hist3h2ba	78303	13.2964	13.6548	19.0263	22.1221	-0.610486	2.90307	0.0884111	1	1
24294	uc009nat.1|uc009nau.1|uc009nav.1	Car7	12354	19.8613	21.3933	12.0877	14.7188	0.621971	2.90307	0.0884111	1	1
4467	uc007mqg.1|uc007mqh.1|uc007mqi.1	Gaa	14387	123.548	143.515	115.553	113.83	0.219424	2.90242	0.0884467	1	1
2656	uc007hoz.1	Bloc1s1	14533	27.0542	25.9276	33.5676	37.8232	-0.430241	2.89922	0.0886222	1	1
23997	uc009mgi.1	Tmem38a	74166	36.4207	43.5277	49.3017	54.2729	-0.373529	2.89837	0.0886692	1	1
17481	uc008vfx.1|uc008vfy.1|uc008vfz.1	D4Wsu53e	27981	40.2308	54.5556	33.5891	38.8616	0.38768	2.88924	0.0891728	1	1
25482	uc009qby.1|uc009qbz.1|uc009qca.1|uc009qcb.1|uc009qcc.1|uc009qcd.1	Megf11	214058	16.0828	20.2695	9.2766	13.6687	0.663844	2.88805	0.0892391	1	1
15902	uc008rbu.1|uc008rbv.1|uc008rbw.1	Extl2	58193	100.277	93.6928	76.4104	86.1068	0.255242	2.88029	0.0896698	1	1
591	uc007bzi.1	Cops8	108679	67.2993	65.3407	80.8101	79.7581	-0.275672	2.87501	0.0899643	1	1
11734	uc008fva.1|uc008fvb.1|uc008fvc.1|uc008fvd.1	Cbln2	12405	24.3578	23.2961	13.2211	19.0407	0.562765	2.86547	0.0904995	1	1
24503	uc009npm.1	Hsbp1	68196	131.159	115.94	149.216	136.919	-0.211609	2.85621	0.0910217	1	1
25727	uc009qpb.1|uc009qpc.1	Cgnl1	68178	81.3445	80.6575	65.2849	67.5362	0.286528	2.85546	0.0910644	1	1
3120	uc007ivy.1|uc007ivz.1	Uqcrq	22272	100.17	122.12	123.496	135.682	-0.2215	2.84897	0.0914326	1	1
21912	uc009gzy.1	Tmem86a	67893	7.33405	8.59119	12.4829	14.7847	-0.775872	2.84548	0.0916314	1	1
5685	uc007pwj.1	Them2	N/A	94.6911	80.9442	109.071	99.8145	-0.250127	2.83205	0.0924006	1	1
24591	uc009nvt.1	Tubb3	22152	1223.77	1431.49	1344.15	1434.95	-0.0657665	2.82984	0.0925277	1	1
26053	uc009rpd.1	Tcta	102791	26.0801	28.6134	33.5176	39.7393	-0.421597	2.80866	0.0937569	1	1
19166	uc009abh.1|uc009abi.1	Znhit1	70103	65.1612	58.54	53.9606	44.6917	0.326435	2.80859	0.0937607	1	1
11377	uc008ezt.1|uc008ezu.1	A730017C20Rik	225583	25.3132	22.8157	16.8928	15.6221	0.565804	2.79388	0.0946251	1	1
20595	uc009dul.1	Tnfrsf1a	21937	14.3332	23.3999	9.60899	13.7616	0.691135	2.79185	0.0947446	1	1
2407	uc007gwo.1|uc007gwp.1	Nudt4	71207	134.924	105.386	149.719	128.47	-0.211168	2.79015	0.0948453	1	1
6626	uc007skt.1|uc007sku.1|uc007skv.1	Camk2g	12325	191.334	212.925	171.668	185.586	0.17833	2.77859	0.0955321	1	1
26640	uc009tdc.1|uc009tdd.1	1100001E04Rik	N/A	93.908	94.8732	71.5493	85.7139	0.263535	2.77315	0.0958575	1	1
16142	uc008ruq.1	AK190465	N/A	0.133883	0.330161	0.259953	2.34463	-2.48872	2.77259	0.095891	1	1
18335	uc008xve.1|uc008xvg.1	C530008M17Rik	320827	1.82849	0.0255181	0.0296867	0.0279509	5.00749	2.77259	0.095891	1	1
21113	uc009ezo.1	AK080857	N/A	0.23349	0.137328	0.12781	1.71481	-2.31298	2.77259	0.095891	1	1
21966	uc009hds.1	AK039340	N/A	0.0730872	0.0687791	1.62036	0.0753364	-3.57928	2.77259	0.095891	1	1
22799	uc009ize.1	AK214512	N/A	0.120865	0.113741	2.3732	0.124585	-3.41234	2.77259	0.095891	1	1
49	uc007aje.1	Kcnb2	98741	0.541221	0.666962	0.472604	0.44497	0.396941	2.77259	0.095891	1	1
65	uc007akg.1|uc007akh.1	Crispld1	83691	0.584737	0.654553	0.218867	0.113127	1.90028	2.77259	0.095891	1	1
80	uc007alh.1	AK138554	N/A	0.275854	0.259594	0.503337	0.853034	-1.34093	2.77259	0.095891	1	1
124	uc007aou.1	AK016244	N/A	0.714617	0.80699	0.156469	0.196426	2.10829	2.77259	0.095891	1	1
352	uc007bgb.1|uc007bgc.1	4930431J08Rik	N/A	0.533043	0.660192	0.491328	0.259961	0.667437	2.77259	0.095891	1	1
484	uc007bqj.1	BC035947	null	1.27662	1.41589	0.374361	0.328973	1.93667	2.77259	0.095891	1	1
544	uc007bvn.1	Nmur1	14767	0.393177	0.264284	0.522681	0.665807	-0.854149	2.77259	0.095891	1	1
983	uc007dam.1|uc007dan.1	5830403L16Rik	240817	0.737705	0.552404	0.103372	0.244686	1.89009	2.77259	0.095891	1	1
1144	uc007dnf.1|uc007dng.1|uc007dnh.1	Nr1i3	12355	0.828085	0.538501	0.408903	0.288142	0.971253	2.77259	0.095891	1	1
1527	uc007ept.1|uc007epu.1	Eya4	14051	0.662504	0.601836	0.406337	0.485865	0.502942	2.77259	0.095891	1	1
1876	uc007fof.1|uc007fog.1|uc007foh.1|uc007foi.1	Bicc1	83675	0.585439	0.570884	0.323494	0.377529	0.722011	2.77259	0.095891	1	1
1942	uc007fso.1	DQ560729	N/A	0.48864	0.459837	0.534956	0.503678	-0.131002	2.77259	0.095891	1	1
2001	uc007fwe.1|uc007fwg.1	C330046G03Rik	252974	0.538322	0.580794	0.364896	0.408583	0.532925	2.77259	0.095891	1	1
2065	uc007gap.1|uc007gaq.1|uc007gar.1	Arid3a	13496	0.509557	0.524353	0.428552	0.465111	0.210307	2.77259	0.095891	1	1
2218	uc007gls.1	DQ718970	N/A	0.48864	0.459837	0.534956	0.503678	-0.131002	2.77259	0.095891	1	1
2264	uc007gnv.1	DQ697233	N/A	0.495722	0.466502	0.542709	0.510977	-0.131002	2.77259	0.095891	1	1
2370	uc007gtz.1|uc007gua.1|uc007gub.1|uc007guc.1	AK086758	N/A	0.523471	0.509982	0.409842	0.388136	0.373052	2.77259	0.095891	1	1
2474	uc007haw.1	Tph2	216343	0.809496	0.683646	0.113617	0.385108	1.58203	2.77259	0.095891	1	1
2616	uc007hlt.1|uc007hlu.1|uc007hlv.1|uc007hlw.1|uc007hlx.1	Timeless	21853	0.651233	0.558327	0.327976	0.427581	0.678871	2.77259	0.095891	1	1
2789	uc007hxg.1|uc007hxh.1|uc007hxi.1|uc007hxj.1	Aebp1	11568	0.360407	0.432384	0.995937	0.501265	-0.917256	2.77259	0.095891	1	1
3011	uc007iog.1|uc007ioh.1|uc007ioi.1	Itk	16428	0.448922	0.354643	0.596665	0.545269	-0.506993	2.77259	0.095891	1	1
3097	uc007iuf.1|uc007iug.1	D930048N14Rik	97775	0.562547	1.0285	0.450231	0.392885	0.916172	2.77259	0.095891	1	1
3282	uc007jhd.1|uc007jhe.1	Aldh3a1	11670	0.90106	1.25209	0.234201	0.441843	1.67126	2.77259	0.095891	1	1
3307	uc007jjm.1|uc007jjn.1|uc007jjo.1	BC046404	192976	0.408884	0.464584	0.89341	0.500664	-0.674481	2.77259	0.095891	1	1
3387	uc007jqc.1	Tmem88	67020	0.649788	0.578114	0.278316	0.475454	0.704001	2.77259	0.095891	1	1
3505	uc007jzs.1	AK076313	N/A	0.269341	0.373527	0.605261	0.71599	-1.03931	2.77259	0.095891	1	1
3576	uc007kdw.1	2010305C02Rik	N/A	0.810151	0.677683	0.295645	0.340216	1.22643	2.77259	0.095891	1	1
3601	uc007kfy.1	Tusc5	237858	0.571342	0.637228	0.405413	0.261742	0.857207	2.77259	0.095891	1	1
3680	uc007klk.1|uc007kll.1	Centa2	N/A	0.582848	0.759402	0.407267	0.340815	0.843384	2.77259	0.095891	1	1
3695	uc007kmp.1	Ccl2	20296	0.127317	0.199688	0.65047	0.656181	-1.99849	2.77259	0.095891	1	1
3859	uc007kzd.1	Chad	12643	0.724274	0.993157	0.294513	0.447934	1.20989	2.77259	0.095891	1	1
4109	uc007lpc.1|uc007lpd.1|uc007lpe.1|uc007lpf.1	Brca1	12189	0.594881	0.604604	0.205448	0.193436	1.58838	2.77259	0.095891	1	1
4209	uc007lvq.1	lpr	N/A	0.495722	0.466502	0.542709	0.510977	-0.131002	2.77259	0.095891	1	1
4307	uc007mdj.1|uc007mdk.1|uc007mdl.1	Abca6	76184	0.532198	0.916379	0.438329	0.487145	0.646371	2.77259	0.095891	1	1
4321	uc007mep.1|uc007meq.1	Sstr2	20606	0.0285562	0.026873	0.527929	0.537647	-4.26484	2.77259	0.095891	1	1
4333	uc007mfn.1|uc007mfo.1|uc007mfp.1	Dnaic2	432611	0.900996	0.884785	0.365687	0.375065	1.26949	2.77259	0.095891	1	1
4469	uc007mqk.1	Card14	170720	0.175241	0.27266	0.623566	0.875366	-1.74268	2.77259	0.095891	1	1
4658	uc007nea.1	AK020054	N/A	0.906129	0.799418	0.0619983	0.175124	2.84653	2.77259	0.095891	1	1
4660	uc007nec.1	AK132630	N/A	0.108821	0.119474	0.794243	0.897362	-2.88942	2.77259	0.095891	1	1
4661	uc007ned.1|uc007nee.1|uc007nef.1	2410018L13Rik	69732	0.825122	1.32964	0.136777	0.0409109	3.60011	2.77259	0.095891	1	1
4720	uc007nit.1	4930504H06Rik	N/A	0.660746	0.813119	0.278219	0.104779	1.9442	2.77259	0.095891	1	1
4935	uc007nzl.1	Plek2	27260	0.612783	0.720824	0.431269	0.406052	0.671481	2.77259	0.095891	1	1
4983	uc007oea.1	Acot2	171210	0.52043	0.519432	0.4489	0.390139	0.309583	2.77259	0.095891	1	1
5045	uc007oio.1	4933437F05Rik	71275	0.629862	0.501543	0.371303	0.224737	0.924637	2.77259	0.095891	1	1
5071	uc007okp.1|uc007okq.1	Tshr	22095	0.877173	1.20752	0.164414	0.281316	2.22559	2.77259	0.095891	1	1
5148	uc007onv.1	DQ695813	N/A	0.48864	0.459837	0.534956	0.503678	-0.131002	2.77259	0.095891	1	1
5314	uc007oyf.1|uc007oyg.1|uc007oyh.1	BC059025	N/A	0.58299	0.504707	0.499871	0.318168	0.411037	2.77259	0.095891	1	1
5463	uc007pjj.1|uc007pjk.1	Akr1c18	105349	0.497207	0.358034	0.831909	0.693012	-0.834331	2.77259	0.095891	1	1
5519	uc007pnw.1	Inhba	16323	0.726859	0.725466	0.26525	0.295148	1.37384	2.77259	0.095891	1	1
5646	uc007pue.1	Hist1h2bg	319181	0.16578	0.416024	0.665482	0.683531	-1.2133	2.77259	0.095891	1	1
5875	uc007qiz.1|uc007qja.1|uc007qjb.1	Susd3	66329	0.536026	0.813947	0.390423	0.490877	0.615225	2.77259	0.095891	1	1
5945	uc007qmh.1|uc007qmi.1	Cks2	66197	0.236442	0.331071	0.70091	0.719385	-1.32347	2.77259	0.095891	1	1
6097	uc007qxf.1	Fbp2	14120	0.766604	0.746289	0.1447	0.163487	2.29543	2.77259	0.095891	1	1
6296	uc007rlm.1	AK046172	N/A	1.25181	1.3495	0.457226	0.46863	1.49037	2.77259	0.095891	1	1
6528	uc007sdv.1|uc007sdw.1|uc007sdz.1|uc007seb.1|uc007sef.1|uc007seg.1|uc007seh.1	2610042L04Rik	554327	0.408326	0.443734	0.517499	0.582146	-0.368011	2.77259	0.095891	1	1
6530	uc007sdy.1	EF651840	N/A	0.322695	0.151833	0.883215	0.665256	-1.70628	2.77259	0.095891	1	1
7240	uc007twk.1	4931414P19Rik	74359	0.529306	0.722251	0.46358	0.463752	0.432566	2.77259	0.095891	1	1
7335	uc007udf.1|uc007udg.1|uc007udh.1|uc007udi.1	Xpo4	57258	0.516612	0.7749	0.381369	0.440688	0.651752	2.77259	0.095891	1	1
7501	uc007upq.1	P2ry5	N/A	0.586875	0.775821	0.015297	0.0144025	5.51988	2.77259	0.095891	1	1
7535	uc007urs.1|uc007urt.1|uc007uru.1	Ccdc122	108811	0.743411	0.55695	0.248118	0.496904	0.803558	2.77259	0.095891	1	1
7556	uc007utb.1|uc007utc.1|uc007utd.1	Elf1	13709	0.362319	0.482651	0.5909	0.737233	-0.652427	2.77259	0.095891	1	1
7740	uc007vhq.1|uc007vhr.1|uc007vhs.1|uc007vht.1|uc007vhu.1	Pdzd2	68070	0.571165	0.635699	0.358725	0.424826	0.623165	2.77259	0.095891	1	1
7757	uc007viz.1	AK139483	N/A	0.0678692	0.223541	0.631573	0.874476	-2.36965	2.77259	0.095891	1	1
7853	uc007vql.1|uc007vqm.1	Kcnv1	67498	0.547104	0.654203	0.20647	0.17833	1.64242	2.77259	0.095891	1	1
8558	uc007xjz.1	AK163711	N/A	0.865986	1.07782	0.290536	0.273548	1.78491	2.77259	0.095891	1	1
8645	uc007xqh.1|uc007xqi.1	Lima1	65970	0.435969	0.457598	0.589636	0.534456	-0.331112	2.77259	0.095891	1	1
8757	uc007xyb.1|uc007xyc.1	Itga5	16402	0.648014	0.668595	0.384611	0.193111	1.18838	2.77259	0.095891	1	1
8864	uc007yfy.1|uc007yfz.1	Gt4-1	N/A	0.50822	0.614133	0.151882	0.315648	1.2634	2.77259	0.095891	1	1
8894	uc007yip.1|uc007yiq.1|uc007yir.1|uc007yis.1|uc007yit.1|uc007yiu.1|uc007yiv.1|uc007yiw.1|uc007yix.1	Fgd4	224014	0.811435	0.510127	0.405582	0.316933	0.871147	2.77259	0.095891	1	1
9158	uc007zdc.1|uc007zdd.1|uc007zde.1|uc007zdg.1	Golgb1	224139	0.918015	0.622967	0.382378	0.499952	0.804459	2.77259	0.095891	1	1
9369	uc007zsl.1	AK087725	N/A	0.254795	0.389636	0.592761	0.59093	-0.877195	2.77259	0.095891	1	1
9372	uc007zsq.1|uc007zsr.1|uc007zss.1|uc007zst.1	D16Ertd472e	67102	0.719183	0.720854	0.433484	0.36289	0.854587	2.77259	0.095891	1	1
9657	uc008apa.1	AK138383	N/A	0.604086	0.639535	0.413338	0.155666	1.12803	2.77259	0.095891	1	1
9708	uc008aqs.1|uc008aqt.1	Zfp677	210503	0.845753	0.91594	0.475813	0.363233	1.07014	2.77259	0.095891	1	1
9810	uc008axw.1	Rnf151	67504	1.23811	0.623206	0.031521	0.029678	4.92667	2.77259	0.095891	1	1
9815	uc008aye.1|uc008ayf.1|uc008ayg.1	Rpl3l	66211	0.560139	0.628986	0.481372	0.391408	0.446211	2.77259	0.095891	1	1
9840	uc008bah.1	Baiap3	null	0.592599	0.746281	0.462818	0.397349	0.638337	2.77259	0.095891	1	1
9849	uc008baw.1	Tekt4	71840	0.245607	0.147082	0.537773	0.529343	-1.44226	2.77259	0.095891	1	1
10202	uc008bsj.1|uc008bsk.1|uc008bsl.1	Cpne5	240058	0.157033	0.308335	0.579509	0.75233	-1.51697	2.77259	0.095891	1	1
10309	uc008cao.1	AA388235	433100	0.00884531	0.299674	1.18146	0.829728	-2.70462	2.77259	0.095891	1	1
10463	uc008clm.1	Rnf39	null	0.544085	0.578795	0.336674	0.390139	0.627549	2.77259	0.095891	1	1
10559	uc008cqt.1	Tcte1	21645	0.184634	0.272161	0.551453	0.775968	-1.53901	2.77259	0.095891	1	1
10593	uc008cth.1|uc008cti.1	Ptk7	71461	0.25165	0.398265	0.543823	0.570972	-0.778454	2.77259	0.095891	1	1
10775	uc008dha.1|uc008dhb.1	Ddx11	320209	0.509783	0.705333	0.325468	0.442075	0.662776	2.77259	0.095891	1	1
11149	uc008ejg.1	AK043919	N/A	0.635694	0.541246	0.397683	0.436834	0.496027	2.77259	0.095891	1	1
11214	uc008eof.1	Cd14	12475	0.205649	0.430059	0.575362	0.565272	-0.843399	2.77259	0.095891	1	1
11284	uc008eua.1	Gpr151	240239	0.251363	0.137984	0.710903	0.755701	-1.91335	2.77259	0.095891	1	1
11511	uc008fht.1	DQ688639	N/A	0.495722	0.466502	0.542709	0.510977	-0.131002	2.77259	0.095891	1	1
11663	uc008fpw.1	Rpl17	319195	0.4223	0.353249	1.38699	0.532025	-1.30707	2.77259	0.095891	1	1
11763	uc008fyd.1	Doc2g	60425	0.350564	0.327998	0.971578	0.585584	-1.19837	2.77259	0.095891	1	1
11892	uc008gia.1	Cdc42bpg	240505	0.582637	1.31766	0.432099	0.406833	1.1796	2.77259	0.095891	1	1
11981	uc008gou.1	Best1	24115	0.592863	0.625541	0.334362	0.148146	1.33637	2.77259	0.095891	1	1
12253	uc008hgp.1	AK090072	N/A	0.681402	0.82078	0.328233	0.309041	1.23707	2.77259	0.095891	1	1
12427	uc008hsl.1	Pitx3	18742	0.471641	0.388066	0.570696	0.537326	-0.366069	2.77259	0.095891	1	1
12870	uc008jcy.1	Prrx2	20204	0.168365	0.369696	0.552972	0.636336	-1.14428	2.77259	0.095891	1	1
12905	uc008jfr.1	4933440H19Rik	N/A	0.565257	0.872024	0.49194	0.415969	0.662723	2.77259	0.095891	1	1
13522	uc008kuk.1|uc008kul.1	Mybpc3	17868	0.529232	1.15766	0.480084	0.401011	0.936998	2.77259	0.095891	1	1
13532	uc008kvv.1	AK087376	N/A	0.0136112	0.0128088	0.709039	0.79835	-5.83428	2.77259	0.095891	1	1
13608	uc008lag.1	DQ718766	N/A	0.48864	0.459837	0.534956	0.503678	-0.131002	2.77259	0.095891	1	1
13613	uc008lal.1	DQ724896	N/A	0.48864	0.459837	0.534956	0.503678	-0.131002	2.77259	0.095891	1	1
13917	uc008lrl.1|uc008lrm.1	Rasgrp1	19419	0.777701	0.98408	0.440616	0.359597	1.13858	2.77259	0.095891	1	1
14009	uc008lzg.1	Mfap1b	100034361	0.580077	1.10882	0.198455	0.280276	1.81879	2.77259	0.095891	1	1
14011	uc008lzi.1|uc008lzj.1	Wdr76	241627	0.598314	0.572038	0.418455	0.417974	0.484628	2.77259	0.095891	1	1
14016	uc008mab.1	Eif3j	78655	0.0144507	0.0135989	0.85434	1.16189	-6.16753	2.77259	0.095891	1	1
14018	uc008mae.1	4930424G05Rik	N/A	0.688626	0.687707	0.261555	0.275233	1.3584	2.77259	0.095891	1	1
14415	uc008naa.1	DQ687150	N/A	0.495722	0.466502	0.542709	0.510977	-0.131002	2.77259	0.095891	1	1
14489	uc008ncw.1	DQ718033	N/A	0.495722	0.466502	0.542709	0.510977	-0.131002	2.77259	0.095891	1	1
14510	uc008ndr.1	DQ720427	N/A	0.495722	0.466502	0.542709	0.510977	-0.131002	2.77259	0.095891	1	1
14512	uc008ndt.1	DQ693697	N/A	0.495722	0.466502	0.542709	0.510977	-0.131002	2.77259	0.095891	1	1
14671	uc008npv.1	D630003M21Rik	228846	0.533655	1.44896	0.354372	0.405792	1.38302	2.77259	0.095891	1	1
14916	uc009vci.1	LOC329575	N/A	0.454708	0.389002	0.950357	0.852178	-1.09521	2.77259	0.095891	1	1
15378	uc008ppv.1	Mnd1	76915	0.655294	1.02778	0.382615	0.495334	0.938887	2.77259	0.095891	1	1
15413	uc008psw.1	AK081588	N/A	0.475824	0.398022	0.824794	0.844686	-0.93395	2.77259	0.095891	1	1
15460	uc008pwp.1|uc008pww.1	AK078122	N/A	0.546003	0.559929	0.388374	0.400608	0.487199	2.77259	0.095891	1	1
15606	uc008qgh.1	Oaz3	53814	0.493349	0.467254	0.792087	0.566636	-0.500238	2.77259	0.095891	1	1
15721	uc008qpm.1	EG433632	N/A	0.4223	0.433533	0.546386	0.514438	-0.309783	2.77259	0.095891	1	1
16149	uc008rvd.1	AK076987	N/A	0.206996	0.438289	0.906469	0.640099	-1.26106	2.77259	0.095891	1	1
16156	uc008rvw.1|uc008rvx.1	Lrrc7	242274	0.531836	0.592954	0.291161	0.335609	0.843648	2.77259	0.095891	1	1
16181	uc008rxs.1|uc008rxt.1|uc008rxu.1	Tox	252838	0.814005	0.511279	0.446624	0.445876	0.570378	2.77259	0.095891	1	1
16204	uc008rzx.1|uc008rzy.1	Cdh17	12557	0.242441	0.437113	0.619021	0.62444	-0.871703	2.77259	0.095891	1	1
16210	uc008san.1|uc008sao.1	Rbm12b	72397	0.573767	0.529142	0.263717	0.224633	1.17533	2.77259	0.095891	1	1
16640	uc008tbz.1	DQ692176	N/A	0.48864	0.459837	0.534956	0.503678	-0.131002	2.77259	0.095891	1	1
16697	uc008tef.1	Slc31a2	20530	0.0209332	0.0196993	1.45843	1.19991	-6.03175	2.77259	0.095891	1	1
16874	uc008tqh.1	DQ717340	N/A	0.495722	0.466502	0.542709	0.510977	-0.131002	2.77259	0.095891	1	1
16928	uc008tsr.1|uc008tss.1	BC042782	null	1.05152	0.879387	0.468955	0.255119	1.41507	2.77259	0.095891	1	1
17000	uc008tyc.1	AK028077	N/A	1.11313	1.23606	0.243726	0.172106	2.49809	2.77259	0.095891	1	1
17283	uc008urj.1|uc008urk.1	Cdca8	52276	0.928067	0.693637	0.458483	0.453547	0.830357	2.77259	0.095891	1	1
17300	uc008usn.1|uc008uso.1|uc008usp.1	2610027C15Rik	N/A	0.222737	0.300444	0.698846	0.547549	-1.25238	2.77259	0.095891	1	1
17755	uc008vza.1|uc008vzb.1	Tas1r1	110326	0.419596	0.431045	0.561985	0.511121	-0.33517	2.77259	0.095891	1	1
17956	uc008wql.1|uc008wqm.1	AK151523	N/A	0.58554	0.663729	0.373929	0.0250882	1.64656	2.77259	0.095891	1	1
17961	uc008wqt.1	AK002390	N/A	0.135631	0.076581	0.623647	0.782908	-2.72859	2.77259	0.095891	1	1
18060	uc008wxx.1|uc008wxy.1|uc008wxz.1	Krtcap3	69815	0.779291	0.716309	0.401237	0.196781	1.32246	2.77259	0.095891	1	1
18082	uc008wzz.1	6030436E02Rik	N/A	0.507031	0.528263	0.475789	0.410638	0.223966	2.77259	0.095891	1	1
18288	uc008xrg.1|uc008xrh.1|uc008xri.1	Atp10d	231287	0.204215	0.256894	0.733594	0.797389	-1.73128	2.77259	0.095891	1	1
18508	uc008yig.1	AK133807	N/A	1.4908	1.16249	0.349377	0.332555	1.96008	2.77259	0.095891	1	1
18611	uc008ypm.1	AK003103	N/A	0.464601	0.437214	1.08086	0.598621	-0.897111	2.77259	0.095891	1	1
18641	uc008yse.1	Mn1	433938	0.502379	0.593582	0.482774	0.454544	0.225585	2.77259	0.095891	1	1
18908	uc008zfx.1|uc008zfy.1	Nos1	18125	0.659297	0.654926	0.416804	0.369525	0.741004	2.77259	0.095891	1	1
18970	uc008zkp.1	Myl2	17906	0.432306	0.406823	0.709924	0.55701	-0.594377	2.77259	0.095891	1	1
19148	uc008zzl.1	Zp3	22788	1.03892	1.31986	0.284347	0.26772	2.09513	2.77259	0.095891	1	1
19176	uc009acd.1	Trip6	22051	0.660806	0.658431	0.404274	0.340568	0.824698	2.77259	0.095891	1	1
19290	uc009akg.1	AK038791	N/A	0.280824	0.224751	0.721183	0.509695	-1.28369	2.77259	0.095891	1	1
19455	uc009atc.1	DQ691089	N/A	0.48864	0.459837	0.534956	0.503678	-0.131002	2.77259	0.095891	1	1
19459	uc009atg.1	DQ715510	N/A	0.495722	0.466502	0.542709	0.510977	-0.131002	2.77259	0.095891	1	1
19626	uc009bfo.1	Cpa4	71791	0.647283	0.952736	0.381571	0.496121	0.866302	2.77259	0.095891	1	1
20117	uc009cml.1	AK161590	N/A	0.432695	0.477155	0.659337	0.809872	-0.691339	2.77259	0.095891	1	1
20309	uc009cym.1|uc009cyn.1|uc009cyo.1	Fgd5	232237	0.53276	0.597251	0.458998	0.491242	0.249972	2.77259	0.095891	1	1
20439	uc009djr.1	AK020619	N/A	1.26367	0.656101	0.429345	0.494072	1.05588	2.77259	0.095891	1	1
20618	uc009dwc.1	BC049716	N/A	0.141152	0.265665	1.13324	0.727485	-2.19341	2.77259	0.095891	1	1
20676	uc009dyi.1	DQ563604	N/A	0.495722	0.466502	0.542709	0.510977	-0.131002	2.77259	0.095891	1	1
20794	uc009ecy.1	DQ714635	N/A	0.495722	0.466502	0.542709	0.510977	-0.131002	2.77259	0.095891	1	1
21141	uc009fbi.1	Zfp28	22690	0.453776	0.427026	0.55098	0.603806	-0.390736	2.77259	0.095891	1	1
21262	uc009fib.1	Slc1a5	20514	0.830976	0.910377	0.488814	0.255684	1.22587	2.77259	0.095891	1	1
21267	uc009fik.1	Gng8	14709	0.371807	0.489847	0.814098	0.574871	-0.688835	2.77259	0.095891	1	1
21354	uc009fnq.1|uc009fnr.1	2210010C17Rik	70080	0.533863	0.536365	0.0508948	0.122344	2.62708	2.77259	0.095891	1	1
21527	uc009fzl.1|uc009fzm.1|uc009fzn.1	Fbxo17	50760	0.678004	0.700026	0.403173	0.467746	0.661996	2.77259	0.095891	1	1
21569	uc009gcs.1	AK138949	N/A	0.803282	0.661437	0.403066	0.448497	0.782437	2.77259	0.095891	1	1
21603	uc009gep.1	Gm1082	381868	0.503795	0.691415	0.0141416	0.133153	3.02049	2.77259	0.095891	1	1
21717	uc009gmd.1	C330019L16Rik	208111	0.618358	0.648032	0.323097	0.441823	0.727342	2.77259	0.095891	1	1
21784	uc009gpv.1	Mybpc2	233199	0.217996	0.196226	0.778233	0.605721	-1.74032	2.77259	0.095891	1	1
21848	uc009gvf.1|uc009gvg.1	Ftl1	14325	0.140682	0.195245	0.680604	0.56965	-1.896	2.77259	0.095891	1	1
21908	uc009gzr.1|uc009gzs.1	Uevld	54122	0.151651	0.128736	0.726901	0.638476	-2.28381	2.77259	0.095891	1	1
22027	uc009hir.1|uc009his.1|uc009hit.1|uc009hiu.1	Ttc23	67009	0.324433	0.304123	0.740788	0.629641	-1.12451	2.77259	0.095891	1	1
22029	uc009hiz.1	AK014683	N/A	0.534474	0.826305	0.25077	0.236107	1.4828	2.77259	0.095891	1	1
22052	uc009hjz.1	DQ709048	N/A	0.48864	0.459837	0.534956	0.503678	-0.131002	2.77259	0.095891	1	1
22062	uc009hkj.1	DQ692044	N/A	0.495722	0.466502	0.542709	0.510977	-0.131002	2.77259	0.095891	1	1
22080	uc009hlb.1	DQ565376	N/A	0.48864	0.459837	0.534956	0.503678	-0.131002	2.77259	0.095891	1	1
22136	uc009hnf.1	DQ724203	N/A	0.48864	0.459837	0.534956	0.503678	-0.131002	2.77259	0.095891	1	1
22343	uc009hvm.1	DQ550256	N/A	0.48864	0.459837	0.534956	0.503678	-0.131002	2.77259	0.095891	1	1
22393	uc009hyt.1	Kif7	null	1.06723	0.61563	0.136181	0.0933869	2.87392	2.77259	0.095891	1	1
22803	uc009izi.1	BC116234	N/A	0.650985	0.668303	0.388737	0.060999	1.55261	2.77259	0.095891	1	1
22892	uc009jdl.1	AK211336	N/A	1.30328	0.906723	0.0981792	0.495961	1.89517	2.77259	0.095891	1	1
23079	uc009jso.1	Gdpd3	68616	0.448398	0.331544	0.666219	0.792334	-0.903098	2.77259	0.095891	1	1
23309	uc009kiw.1|uc009kix.1	Athl1	212974	0.940579	1.05044	0.375439	0.426708	1.31156	2.77259	0.095891	1	1
23663	uc009lhx.1	Gpr124	78560	0.38553	0.497391	0.599068	0.55763	-0.389656	2.77259	0.095891	1	1
23911	uc009maj.1|uc009mak.1	Crlf1	12931	0.388931	0.431221	1.38811	1.02363	-1.55611	2.77259	0.095891	1	1
24068	uc009mlo.1	1700067K01Rik	73453	0.349593	0.455518	0.794898	0.970173	-1.13247	2.77259	0.095891	1	1
24091	uc009mng.1	AK168184	N/A	0.103721	0.141087	0.98345	0.595053	-2.68884	2.77259	0.095891	1	1
24236	uc009mwl.1|uc009mwm.1	Cpne2	234577	0.487685	0.403002	0.908069	0.793706	-0.93405	2.77259	0.095891	1	1
24404	uc009nis.1|uc009nit.1|uc009niu.1|uc009niv.1|uc009niw.1|uc009nix.1	Pkd1l3	244646	0.422672	0.341811	0.579665	0.796487	-0.848083	2.77259	0.095891	1	1
24454	uc009nmb.1|uc009nmc.1	Rfwd3	234736	0.489609	0.460748	0.544445	0.576096	-0.237654	2.77259	0.095891	1	1
24551	uc009nsk.1	Trhr2	170732	0.612652	0.504469	0.447146	0.447314	0.320697	2.77259	0.095891	1	1
24864	uc009oox.1|uc009ooy.1	Npsr1	319239	0.599209	0.969336	0.0352762	0.0903406	3.64233	2.77259	0.095891	1	1
25181	uc009piw.1|uc009pix.1|uc009piy.1	Tmprss5	80893	0.644298	0.59528	0.329792	0.415579	0.733818	2.77259	0.095891	1	1
25209	uc009plc.1	4833427G06Rik	235345	0.97102	0.747637	0.483206	0.27297	1.18449	2.77259	0.095891	1	1
25304	uc009ppk.1	DQ684769	N/A	0.495722	0.466502	0.542709	0.510977	-0.131002	2.77259	0.095891	1	1
25497	uc009qdf.1	Rasl12	70784	0.57708	0.66525	0.189533	0.223063	1.59025	2.77259	0.095891	1	1
25512	uc009qej.1	Snx22	382083	1.38778	1.31371	0.403236	0.238629	2.07341	2.77259	0.095891	1	1
25521	uc009qfb.1|uc009qfc.1|uc009qfd.1	Car12	76459	0.145571	0.199064	1.12911	0.891519	-2.55166	2.77259	0.095891	1	1
25559	uc009qhc.1	DQ699135	N/A	0.48864	0.459837	0.534956	0.503678	-0.131002	2.77259	0.095891	1	1
25566	uc009qhj.1	DQ568525	N/A	0.495722	0.466502	0.542709	0.510977	-0.131002	2.77259	0.095891	1	1
25843	uc009qyi.1|uc009qyj.1	Nt5e	23959	0.898027	0.953931	0.476654	0.418977	1.04807	2.77259	0.095891	1	1
25847	uc009qyt.1	AF357374	N/A	0.48864	0.459837	0.534956	0.503678	-0.131002	2.77259	0.095891	1	1
25987	uc009rjn.1|uc009rjo.1	Rpl29	19944	0.628496	0.682122	0.477088	0.349871	0.66436	2.77259	0.095891	1	1
26029	uc009rms.1|uc009rmt.1|uc009rmu.1	Sema3f	20350	0.535694	0.793826	0.403803	0.485947	0.579434	2.77259	0.095891	1	1
26375	uc009sla.1	Dgkk	331374	0.673959	0.588103	0.248181	0.284193	1.24527	2.77259	0.095891	1	1
26568	uc009syd.1	NR_002900	N/A	0.560748	0.527693	0.306942	0.288995	0.869031	2.77259	0.095891	1	1
26616	uc009tbc.1|uc009tbd.1|uc009tbe.1	Odz1	23963	0.502095	0.557198	0.343652	0.403682	0.503276	2.77259	0.095891	1	1
26617	uc009tbf.1	Wdr40c	N/A	0.53429	0.536314	0.376955	0.46506	0.346506	2.77259	0.095891	1	1
26824	uc009tpt.1	F8	14069	0.579693	0.506861	0.359794	0.395216	0.525194	2.77259	0.095891	1	1
26894	uc009tua.1|uc009tub.1	Zc3h12b	547176	0.532452	0.606292	0.404857	0.349749	0.593648	2.77259	0.095891	1	1
26901	uc009tuk.1|uc009tul.1|uc009tum.1|uc009tun.1|uc009tuo.1|uc009tup.1	Heph	15203	0.608147	0.551168	0.317694	0.488035	0.524905	2.77259	0.095891	1	1
26971	uc009uab.1|uc009uac.1|uc009uad.1|uc009uae.1	C77370	245555	0.569455	0.57725	0.417778	0.437185	0.423561	2.77259	0.095891	1	1
27125	uc009ukp.1|uc009ukq.1|uc009ukr.1|uc009uks.1|uc009ukt.1|uc009uku.1	Rbm41	237073	0.787347	0.635301	0.423563	0.328732	0.919208	2.77259	0.095891	1	1
27152	uc009umr.1	AK042998	N/A	1.17771	1.35733	0.304224	0.381914	1.88544	2.77259	0.095891	1	1
27171	uc009uoj.1|uc009uok.1	Alas2	11656	0.0882326	0.11632	0.696857	0.588152	-2.65124	2.77259	0.095891	1	1
27244	uc009utr.1|uc009uts.1	Cdkl5	null	0.744083	0.61395	0.386685	0.303234	0.97702	2.77259	0.095891	1	1
14989	uc008onb.1	Tcea2	21400	38.7772	45.954	56.2698	51.7029	-0.3497	2.74746	0.0974092	1	1
2126	uc007gfo.1	Diras1	208666	49.3065	52.5733	68.4719	58.9983	-0.323291	2.7347	0.0981896	1	1
5047	uc007oit.1	Ahsa1	217737	231.904	220.306	256.977	246.038	-0.153608	2.72486	0.098797	1	1
24852	uc009ooc.1	Pigyl	66268	27.5731	29.0223	38.5867	36.5855	-0.409515	2.72359	0.0988751	1	1
15604	uc008qgc.1	AK006651	N/A	43.1809	33.4244	25.9986	31.274	0.4196	2.72359	0.0988751	1	1
13243	uc008khl.1	Frzb	20378	7.95417	8.40026	4.1296	3.96058	1.01544	2.71838	0.0991984	1	1
6547	uc007sfj.1|uc007sfk.1	Fhit	14198	7.23828	8.73948	3.38796	5.24777	0.887675	2.71838	0.0991984	1	1
17206	uc008uma.1|uc008umb.1|uc008umc.1|uc008umd.1|uc008ume.1|uc008umf.1|uc008umg.1|uc008umh.1|uc008umi.1|uc008umj.1|uc008umk.1	1700041C02Rik	N/A	7.93279	7.55026	4.74308	3.06153	0.988292	2.71838	0.0991984	1	1
14184	uc008mob.1|uc008moc.1|uc008mod.1|uc008moe.1|uc008mof.1	Plcb4	18798	33.3854	28.7722	22.9341	21.7175	0.477221	2.71241	0.0995702	1	1
9073	uc007yxf.1|uc007yxg.1|uc007yxh.1	Apod	11815	30.7107	30.9026	22.6422	22.4748	0.449574	2.71241	0.0995702	1	1
8382	uc007wxt.1|uc007wxu.1	Pmm1	29858	133.808	155.729	162.048	169.342	-0.194785	2.70889	0.0997901	1	1
1387	uc007eel.1	Camk1g	215303	18.4767	19.9465	15.0833	9.98977	0.615843	2.70191	0.100228	1	1
5306	uc007oxt.1	NR_003145	N/A	11.5806	9.13415	18.1014	15.111	-0.68106	2.68906	0.101039	1	1
10981	uc008dux.1	Calm2	12314	351.172	304.033	283.738	313.416	0.133844	2.68786	0.101115	1	1
21206	uc009fep.1	Rps5	20103	170.219	184.811	199.08	200.507	-0.170572	2.68371	0.101379	1	1
595	uc007bzp.1|uc007bzq.1|uc007bzr.1|uc007bzs.1|uc007bzt.1|uc007bzu.1	Lrrfip1	16978	38.1816	39.425	30.4502	27.795	0.414039	2.68297	0.101426	1	1
21061	uc009evq.1|uc009evr.1|uc009evs.1|uc009evt.1	Leng4	N/A	29.4603	29.4523	37.7497	38.8061	-0.377936	2.68297	0.101426	1	1
8729	uc007xvv.2|uc007xvw.2|uc007xvx.2|uc007xvy.2|uc007xvz.2|uc007xwb.2|uc009vat.1	Pcbp2	18521	138.708	112.075	154.558	133.692	-0.20088	2.67629	0.101853	1	1
12139	uc008gxs.1	Ostf1	20409	53.8641	47.9311	36.1426	44.2139	0.341183	2.66586	0.102523	1	1
3591	uc007kfc.1|uc007kfl.1	Glod4	67201	15.1153	15.4663	24.279	20.2343	-0.541576	2.66468	0.102598	1	1
2092	uc007gcv.1|uc007gcw.1	Adamtsl5	66548	10.0057	14.3372	6.45213	8.23378	0.72907	2.66283	0.102718	1	1
8127	uc007wfn.1|uc007wfo.1	Arc	11838	4.12956	5.51972	2.25403	2.19143	1.11809	2.65657	0.103123	1	1
25991	uc009rjt.1|uc009rju.1	Pcbp4	59092	125.727	101.335	95.4367	167.556	-0.211935	2.64728	0.103727	1	1
18947	uc008zil.1|uc008zim.1	Rph3a	19894	260.848	275.707	240.54	243.574	0.14838	2.64694	0.10375	1	1
17277	uc008urd.1	AK004382	N/A	28.8287	29.8423	35.5064	42.2878	-0.407016	2.64355	0.103971	1	1
9531	uc008afk.1|uc008afl.1|uc008afm.1|uc008afn.1|uc008afo.1|uc008afp.1|uc008afr.1|uc008afs.1|uc008aft.1|uc008afu.1|uc008afv.1|uc008afw.1	Synj2	20975	6.55966	5.92047	3.48367	2.86103	0.976008	2.64071	0.104157	1	1
10581	uc008csf.1|uc008csg.1|uc008csh.1|uc008csj.1	Tjap1	74094	6.14299	7.07481	3.43382	3.2687	0.979706	2.64071	0.104157	1	1
8417	uc007xac.1|uc007xad.1	Cyb5r3	109754	185.791	208.631	203.549	237.571	-0.161427	2.64058	0.104166	1	1
12439	uc008htt.1	Arl3	56350	140.405	117.129	155.444	140.135	-0.198779	2.61801	0.105657	1	1
3279	uc007jgy.2|uc007jgz.2	Kcnj12	16515	17.0206	22.3401	11.8503	14.1431	0.598613	2.61762	0.105683	1	1
23011	uc009jnb.1|uc009jnc.1|uc009jnd.1|uc009jne.1	Eef2k	13631	20.8181	17.6242	15.5634	10.3564	0.568638	2.61762	0.105683	1	1
3185	uc007jbe.1|uc007jbf.1|uc007jbg.1|uc007jbh.1|uc007jbi.1	Sh3bp5l	79566	39.3875	48.4721	30.5696	36.3578	0.392602	2.60475	0.106544	1	1
24105	uc009mom.1|uc009mon.1	Prdx2	21672	134.176	200.522	160.29	217.618	-0.175178	2.59484	0.107212	1	1
29	uc007ahe.1|uc007ahf.1	Cops5	26754	137.731	122.571	148.7	149.566	-0.196413	2.58055	0.108184	1	1
7840	uc007vpg.1|uc007vph.1|uc007vpi.1	Rspo2	239405	32.0365	32.6829	16.6597	30.6821	0.451083	2.56726	0.109097	1	1
18099	uc008xbp.1|uc008xbq.1|uc008xbr.1	Gm1673	381633	72.5571	93.9074	58.0762	80.7789	0.261634	2.56568	0.109206	1	1
21540	uc009gai.1|uc009gaj.1|uc009gak.1	Eif3k	73830	125.801	136.75	146.978	154.348	-0.198728	2.56222	0.109445	1	1
5334	uc007ozv.1|uc007ozw.1|uc007ozx.1|uc007ozy.1|uc007ozz.1|uc007paa.1	Evl	14026	77.8657	71.8061	94.951	84.0316	-0.258017	2.55955	0.10963	1	1
4432	uc007mnd.1|uc007mne.1|uc007mnf.1|uc007mng.1	39699	53860	61.0521	63.5027	50.382	51.4143	0.291094	2.55348	0.110051	1	1
25435	uc009pyf.1|uc009pyg.1|uc009pyh.1|uc009pyi.1	Pkm2	18746	509.782	557.065	610.998	531.377	-0.0986835	2.54689	0.110512	1	1
13778	uc008lid.1	AK013557	N/A	38.828	29.7374	50.6863	37.5001	-0.363075	2.53845	0.111104	1	1
25349	uc009prk.1|uc009prl.1	Dnaja4	58233	54.8803	56.0242	68.942	67.015	-0.293832	2.5347	0.111368	1	1
417	uc007ble.1|uc007blf.1|uc007blg.1	Tns1	21961	36.253	45.3511	29.5423	32.4501	0.39655	2.53196	0.111562	1	1
22974	uc009jkh.1	AK199258	N/A	85.5263	76.6315	93.4902	99.5544	-0.251535	2.53109	0.111623	1	1
23842	uc009luw.1	Cpe	12876	374.424	380.374	398.211	418.693	-0.114074	2.52709	0.111906	1	1
14123	uc008mir.1	Cpxm1	56264	6.79503	8.16314	11.1111	13.7995	-0.735828	2.52672	0.111933	1	1
3173	uc007jad.1	AK007998	N/A	9.29419	5.99617	12.9549	12.148	-0.715233	2.52672	0.111933	1	1
21895	uc009gyn.1|uc009gyo.1	Kcnc1	16502	82.3435	82.1543	103.02	91.2664	-0.240118	2.51692	0.112631	1	1
1082	uc007dip.1	Atp1b1	11931	1781.22	1787.48	1901.86	1801.35	-0.0533747	2.50668	0.113365	1	1
17660	uc008vrm.1|uc008vrn.1|uc008vro.1	Dhrs3	20148	7.86973	9.28316	5.33735	3.6988	0.924672	2.50193	0.113707	1	1
17878	uc008wje.1	AK187054	N/A	2.78424	26.9497	11.3216	7.99474	0.62229	2.49056	0.114531	1	1
7467	uc007umw.1|uc007umx.1|uc007umy.1	Rhobtb2	246710	14.3443	15.5305	10.2783	9.31432	0.608624	2.49056	0.114531	1	1
17413	uc008vbf.1	NR_003270	N/A	11.6694	6.95773	16.9689	12.6711	-0.670143	2.49056	0.114531	1	1
5016	uc007ogq.1	Pgf	18654	35.4927	32.4362	22.9609	26.5397	0.456582	2.47885	0.115387	1	1
12731	uc008irx.1|uc008iry.1	Npdc1	18146	263.619	310.362	244.979	277.38	0.135961	2.46808	0.11618	1	1
7511	uc007uqd.1|uc007uqe.1	Esd	13885	50.3423	38.4405	57.5652	52.3182	-0.30762	2.4495	0.117562	1	1
16497	uc008srh.1|uc008sri.1|uc008srj.1|uc008srk.1|uc008srl.1	Clta	12757	315.081	309.914	286.672	284.361	0.130269	2.43896	0.118355	1	1
3386	uc007jqa.1|uc007jqb.1	Lsmd1	78304	101.988	105.414	119.973	119.781	-0.209123	2.43846	0.118392	1	1
14777	uc008nxc.1	Cdh22	104010	32.758	43.3924	24.3952	34.1515	0.379264	2.42523	0.119395	1	1
16271	uc008sff.1|uc008sfg.1|uc008sfh.1|uc008sfi.1|uc008sfj.1|uc008sfk.1	Ankrd6	140577	30	30.7911	19.8029	25.2982	0.430696	2.42435	0.119463	1	1
2020	uc007fyb.1	Syde1	71709	16.6161	18.5352	10.5866	13.0992	0.569555	2.41626	0.120081	1	1
26110	uc009rtq.1|uc009rtr.1|uc009rts.1|uc009rtt.1|uc009rtu.1	Cspg5	29873	42.4361	39.2251	55.6427	46.225	-0.318974	2.41515	0.120166	1	1
9230	uc007ziw.1	Tagln3	56370	361.447	358.491	401.148	377.934	-0.113903	2.40385	0.121037	1	1
3853	uc007kyp.1|uc007kyq.1|uc007kyr.1|uc007kys.1	Cacna1g	12291	23.4103	25.4334	17.4886	17.4438	0.483607	2.40199	0.121181	1	1
26805	uc009tom.1	Gdi1	14567	240.754	214.783	273.928	230.393	-0.14677	2.401	0.121258	1	1
3094	uc007iuc.1	Nola2	N/A	31.0391	27.9931	40.3007	37.499	-0.398264	2.38936	0.122164	1	1
4867	uc007nuh.1|uc007nui.1|uc007nuj.1|uc007nuk.1|uc007nul.1	Timm9	30056	45.0651	32.0209	29.1262	29.7221	0.389466	2.38936	0.122164	1	1
19244	uc009agz.1|uc009aha.1|uc009ahb.1|uc009ahc.1	Ints1	68510	33.1538	43.5499	27.3591	31.8317	0.373925	2.38936	0.122164	1	1
10572	uc008crs.1	Mrps18a	68565	63.1474	65.7958	76.6743	78.3939	-0.266168	2.38362	0.122613	1	1
3329	uc007jlb.1|uc007jlc.1	Map2k4	26398	116.631	114.098	97.5846	101.218	0.214863	2.3836	0.122615	1	1
491	uc007bqu.1|uc007bqv.1|uc007bqw.1	Wdfy1	69368	6.36511	8.44853	3.31359	3.99258	1.01974	2.37859	0.123009	1	1
2580	uc007hja.1|uc007hjb.1|uc007hjc.1|uc007hjd.1|uc007hje.1	Arhgap9	216445	6.28139	7.66549	3.23644	4.37639	0.873438	2.37859	0.123009	1	1
10374	uc008cfh.1|uc008cfi.1	Ddah2	51793	3.31403	3.97372	6.98594	6.96942	-0.937274	2.37859	0.123009	1	1
10907	uc008dox.1|uc008doy.1	Vit	74199	6.56338	6.62899	2.57553	4.09946	0.982864	2.37859	0.123009	1	1
27107	uc009ujg.1|uc009ujh.1|uc009uji.1	LOC100034363	N/A	3.35634	3.8361	8.47932	5.82056	-0.99145	2.37859	0.123009	1	1
12803	uc008ixd.1	Wdr5	140858	0.0117745	7.46852	6.62602	7.07605	-0.873227	2.37859	0.123009	1	1
21981	uc009heq.1	Snurf	84704	279.044	268.413	312.477	287.358	-0.131818	2.36032	0.124457	1	1
14143	uc008mkk.1|uc008mkl.1|uc008mkm.1|uc008mkn.1	Adam33	110751	1.36815	6.96283	1.24174	1.62805	1.53754	2.35828	0.124619	1	1
485	uc007bqk.1|uc007bql.1|uc007bqm.1	Mogat1	68393	2.57475	5.04341	0.508343	1.59651	1.85572	2.35828	0.124619	1	1
16033	uc008rmo.1|uc008rmp.1	H2afz	51788	0.306776	2.93494	3.4144	4.68387	-1.32086	2.35828	0.124619	1	1
21449	uc009fua.1|uc009fub.1|uc009fuc.1	Cyp2s1	74134	1.42211	1.79269	4.07157	3.72777	-1.27862	2.35828	0.124619	1	1
23083	uc009jst.1|uc009jsu.1|uc009jsv.1	Aldoa	11674	1109.22	1160.48	1117.44	1050.09	0.0664523	2.34556	0.12564	1	1
15191	uc008pce.1	Pgrmc2	70804	59.5888	51.0457	69.4005	65.9162	-0.290538	2.34519	0.12567	1	1
19374	uc009aps.1|uc009apt.1	6330406I15Rik	70717	26.0068	23.2985	16.7007	18.3355	0.492897	2.34426	0.125745	1	1
25529	uc009qfu.1|uc009qfv.1|uc009qfw.1|uc009qfx.1|uc009qfy.1	Tln2	70549	23.9791	24.5006	16.6669	18.108	0.479337	2.34426	0.125745	1	1
7845	uc007vpo.1|uc007vpp.1	Trhr	22045	18.3598	18.6538	11.058	13.6304	0.584218	2.3373	0.126308	1	1
23382	uc009kou.1	Cd81	12520	420.993	451.165	456.71	480.309	-0.103488	2.33605	0.12641	1	1
7282	uc007uac.1	Nedd8	18002	277.118	236.559	293.741	270.24	-0.134784	2.31994	0.127725	1	1
19112	uc008zwr.1|uc008zws.1|uc008zwt.1|uc008zwu.1	Limk1	16885	127.075	134.592	156.557	141.326	-0.187013	2.31588	0.128059	1	1
18910	uc008zgc.1|uc008zgd.1	Tesc	57816	158.833	171.749	133.814	158.592	0.177035	2.31553	0.128087	1	1
13013	uc008jnp.1|uc008jnq.1	Psmb7	19177	242.152	211.798	261.2	240.032	-0.142946	2.31402	0.128212	1	1
18044	uc008wwp.1	Abhd1	57742	2.45354	2.70427	4.41899	7.35311	-1.19054	2.30595	0.12888	1	1
7446	uc007ulk.1|uc007ull.1|uc007ulm.1	Dock5	68813	5.41403	5.79989	2.39504	3.48709	0.93088	2.30595	0.12888	1	1
1158	uc007doe.1|uc007dof.1|uc007dog.1	Pvrl4	71740	15.5601	15.5426	9.71092	10.9511	0.590058	2.2997	0.129399	1	1
12767	uc008iue.1	AK082757	N/A	81.7053	87.3019	94.1242	104.334	-0.231749	2.29394	0.12988	1	1
11289	uc008eug.1|uc008euh.1|uc008eui.1	Dpysl3	22240	27.3399	36.763	22.9866	25.2269	0.410952	2.29355	0.129912	1	1
11991	uc008gpm.1|uc008gpn.1	Dagla	269060	13.1447	13.9981	7.53095	9.43584	0.677857	2.29271	0.129983	1	1
27034	uc009uel.1	Nap1l3	54561	58.8956	48.1882	42.7776	43.2093	0.316553	2.2895	0.130252	1	1
19611	uc009bec.1|uc009bed.1	Tspan33	232670	22.0174	28.1494	15.3575	20.7443	0.474662	2.28924	0.130273	1	1
10683	uc008dal.1|uc008dam.1	Shd	20420	28.368	34.1586	44.2582	35.6519	-0.353906	2.28784	0.130391	1	1
3381	uc007jps.1|uc007jpt.1|uc007jpu.1	Kcnab3	16499	56.7577	47.5499	75.2784	52.5271	-0.293105	2.27409	0.131553	1	1
9801	uc008awx.1|uc008awy.1|uc008awz.1|uc008axa.1|uc008axb.1|uc008axc.1|uc008axd.1|uc008axe.1|uc008axf.1|uc008axg.1|uc008axh.1	Tsc2	22084	46.6	49.3238	61.3551	57.1274	-0.304713	2.26568	0.132268	1	1
27185	uc009upu.1	Hsd17b10	15108	48.7	46.5006	64.1683	53.8366	-0.309803	2.26568	0.132268	1	1
4468	uc007mqj.1	Eif4a3	192170	15.2912	15.5999	22.1159	21.6422	-0.50236	2.26475	0.132347	1	1
12850	uc008jbi.1|uc008jbj.1	Tbc1d13	70296	13.0838	12.7671	18.8459	19.0445	-0.551617	2.26337	0.132465	1	1
25801	uc009quv.1	Cox7a2	12866	303.412	269.133	311.112	312.981	-0.12437	2.26158	0.132618	1	1
22965	uc009jjo.1	Arl6ip1	54208	275.774	275.418	285.049	317.21	-0.127832	2.25659	0.133047	1	1
23505	uc009kxa.1|uc009kxb.1	Lamp1	16783	209.41	217.821	237.025	234.851	-0.143389	2.25344	0.133317	1	1
17814	uc008wdz.1|uc008wea.1|uc008web.1|uc008wec.1	Cdc2l1	N/A	52.6624	45.9999	41.8599	36.7156	0.32842	2.25194	0.133447	1	1
8552	uc007xjq.1|uc007xjr.1	Nell2	54003	175.279	202.235	157.083	179.796	0.164297	2.24207	0.134301	1	1
12908	uc008jfv.1|uc008jfw.1	Pip5kl1	227733	20.8833	29.9171	15.5576	21.4216	0.458126	2.23676	0.134763	1	1
3792	uc007kto.1	Ppm1e	320472	53.452	46.8552	39.6071	40.2672	0.328622	2.22682	0.135633	1	1
3464	uc007jwa.1|uc007jwb.1|uc007jwc.1|uc007jwd.1|uc007jwe.1|uc007jwf.1	Camta2	216874	56.9256	53.0841	42.7001	45.7837	0.314145	2.22021	0.136214	1	1
2998	uc007inh.1|uc007ini.1	Rnf145	74315	45.4672	46.2442	33.5307	37.6311	0.365997	2.21977	0.136254	1	1
18447	uc008ydo.1|uc008ydp.1|uc008ydq.1	Stbd1	52331	9.8042	11.9668	17.5252	15.4702	-0.599855	2.21491	0.136683	1	1
13991	uc008lxg.1|uc008lxh.1	Ccndbp1	17151	78.7776	75.2533	63.5102	65.3814	0.257062	2.21136	0.136998	1	1
17351	uc008uwk.1	Yars	107271	99.6871	104.812	88.2333	88.1985	0.212983	2.20949	0.137164	1	1
14185	uc008mog.1	6330527O06Rik	76161	221.51	215.796	240.514	241.961	-0.141808	2.19957	0.138049	1	1
26897	uc009tue.1|uc009tuf.1|uc009tug.1	Msn	17698	80.2587	87.0874	65.4648	75.6487	0.245978	2.19742	0.138242	1	1
26245	uc009sek.1|uc009sel.1|uc009sem.1	C85492	215494	66.4776	89.37	60.7484	69.2385	0.26177	2.1958	0.138387	1	1
10203	uc008bsm.1	Ppil1	68816	11.4585	16.3467	20.5582	18.2533	-0.481134	2.194	0.138549	1	1
4160	uc007ltb.1|uc007ltc.1	Dcakd	68087	16.7799	21.5445	13.7324	13.3481	0.501008	2.194	0.138549	1	1
3072	uc007isj.1|uc007isk.1|uc007isl.1|uc007ism.1	Hnrph1	N/A	48.5645	42.5926	39.3052	34.4207	0.306183	2.19274	0.138662	1	1
18532	uc008yke.1	Dmp1	13406	13.5834	14.229	9.55211	7.93324	0.669579	2.19137	0.138786	1	1
22509	uc009igz.1|uc009iha.1|uc009ihb.1|uc009ihc.1|uc009ihd.1|uc009ihe.1|uc009ihf.1|uc009ihg.1|uc009ihh.1|uc009ihi.1|uc009ihj.1|uc009ihk.1	Sytl2	83671	26.1839	25.9525	17.8476	19.9495	0.464016	2.18665	0.139212	1	1
21484	uc009fwl.1	Hipk4	233020	27.7767	30.0667	33.2379	41.9105	-0.377591	2.17889	0.139916	1	1
18627	uc008yqz.1|uc008yra.1|uc008yrb.1|uc008yrc.1	Galnt9	231605	81.9859	100.153	74.9846	80.4334	0.228889	2.16552	0.141136	1	1
22445	uc009icv.1|uc009icw.1|uc009icx.1|uc009icy.1	Sh3gl3	20408	11.5059	7.33272	6.60468	4.28691	0.790479	2.15937	0.141703	1	1
19009	uc008znx.1|uc008zny.1	Diablo	66593	10.6091	7.5302	5.26923	6.24828	0.655293	2.15937	0.141703	1	1
15787	uc008qua.1|uc008qub.1	Magi3	99470	8.58235	9.74259	5.32701	6.45415	0.637327	2.15937	0.141703	1	1
9614	uc008alp.1|uc008alq.1	Acat2	110460	41.963	41.3466	55.9169	47.1097	-0.306462	2.1547	0.142134	1	1
2096	uc007gdd.1|uc007gde.1	Uqcr	N/A	37.2193	29.7248	43.3231	42.4339	-0.357299	2.13659	0.143821	1	1
23250	uc009kfl.1	Stk32c	57740	17.0636	16.9664	12.2691	10.7522	0.563836	2.13618	0.143859	1	1
9759	uc008atl.1	Flywch2	76917	24.0638	16.1418	11.7571	16.0407	0.532422	2.12878	0.144556	1	1
13908	uc008lqs.1|uc008lqt.1|uc008lqu.1|uc008lqv.1|uc008lqw.1|uc008lqx.1|uc008lqy.1|uc008lqz.1	Meis2	17536	17.5619	10.0054	21.5832	18.1354	-0.526859	2.12878	0.144556	1	1
13149	uc008jzn.1|uc008jzo.1|uc008jzp.1|uc008jzq.1|uc008jzr.1|uc008jzs.1	Gorasp2	70231	87.2764	98.215	77.3376	81.18	0.226709	2.12756	0.14467	1	1
7460	uc007umi.1|uc007umj.1|uc007umk.1	Entpd4	67464	83.5403	115.099	85.506	84.9924	0.22039	2.12095	0.145297	1	1
6177	uc007rcp.1	3110006E14Rik	N/A	151.24	156.317	132.954	138.793	0.178587	2.11701	0.145671	1	1
17577	uc008vmu.1	Igsf21	230868	42.3723	52.6983	34.6775	41.0848	0.327521	2.11548	0.145817	1	1
4652	uc007ndl.1|uc007ndm.1|uc007ndn.1	Itgb1bp1	16413	24.4349	22.4089	32.5728	27.5141	-0.359193	2.10975	0.146364	1	1
19020	uc008zou.1|uc008zov.1|uc008zow.1	Abcb9	56325	46.9061	57.716	36.9184	47.609	0.307698	2.10917	0.146419	1	1
24126	uc009mqa.1|uc009mqb.1	Dnaja2	56445	108.592	90.3419	122.526	106.369	-0.202398	2.10453	0.146864	1	1
17282	uc008uri.1	AK134673	N/A	13.9017	14.6457	9.22205	10.4787	0.535108	2.09867	0.147427	1	1
2729	uc007hsp.1|uc007hsq.1	Pik3ip1	216505	7.86086	7.02434	13.5145	10.272	-0.676264	2.09576	0.147708	1	1
8799	uc007yaw.1|uc007yax.1|uc007yay.1	Nudt16l1	66911	16.759	17.1355	22.4333	24.8578	-0.480515	2.09547	0.147736	1	1
15101	uc008ovx.1|uc008ovy.1	Slc7a14	241919	21.4918	26.082	14.6434	18.9323	0.502749	2.09547	0.147736	1	1
11959	uc008gni.1|uc008gnj.1|uc008gnk.1|uc008gnl.1	Bscl2	14705	132.604	141.747	152.774	156.854	-0.174512	2.09527	0.147756	1	1
21411	uc009fqq.1|uc009fqr.1|uc009fqs.1	Rps19	20085	0.810884	0.665074	0.850108	5.09605	-2.01031	2.09299	0.147976	1	1
25132	uc009per.1|uc009pes.1	Atp5l	27425	2.15718	0.164445	3.9587	1.71664	-1.28957	2.09299	0.147976	1	1
21814	uc009gss.1	Rras	20130	1.26557	1.25902	3.40441	2.57174	-1.24317	2.09299	0.147976	1	1
4236	uc007lya.1	AK019365	N/A	1.3207	1.49142	4.04849	2.17815	-1.14679	2.09299	0.147976	1	1
20115	uc009cmi.1	Lbx2	16815	0.837365	0.788004	1.69595	3.84092	-1.76831	2.09299	0.147976	1	1
2591	uc007hka.1	Stat6	20852	3.34192	3.43502	0.683352	1.06197	1.95714	2.09299	0.147976	1	1
13943	uc008ltc.1|uc008ltd.1	Rad51	19361	3.48585	2.61789	1.24144	1.28429	1.273	2.09299	0.147976	1	1
25525	uc009qfm.1	Rps27l	67941	23.2958	16.8582	27.6022	25.9123	-0.414386	2.09288	0.147986	1	1
26247	uc009ser.1|uc009ses.1|uc009set.1|uc009seu.1	Tmem16k	N/A	46.1629	49.7998	35.864	41.2203	0.316037	2.09092	0.148177	1	1
11252	uc008erm.1|uc008ern.1	Rell2	225392	173.805	190.45	202.4	201.746	-0.149933	2.08428	0.148823	1	1
17701	uc008vug.1|uc008vuh.1|uc008vui.1|uc008vuj.1	Fbxo44	230903	107.465	108.878	110.71	135.955	-0.189231	2.07715	0.149519	1	1
23903	uc009lzw.1|uc009lzx.1	Cope	59042	170.758	195.156	206.519	198.744	-0.147355	2.07347	0.14988	1	1
8041	uc007wbk.1	Kcnk9	223604	22.4931	40.3107	19.6071	27.0639	0.428328	2.07079	0.150144	1	1
8381	uc007wxs.1	Csdc2	105859	114.234	119.142	96.6421	105.838	0.204872	2.06585	0.150631	1	1
8218	uc007wmt.1	Rpl8	26961	248.883	266.053	287.677	274.084	-0.125565	2.05172	0.152034	1	1
13955	uc008lts.1	Chac1	69065	25.6123	28.6667	18.701	21.5982	0.429642	2.04897	0.15231	1	1
22501	uc009igc.1|uc009igd.1|uc009ige.1	Me3	109264	23.2515	24.6626	18.9934	16.1894	0.445579	2.04455	0.152752	1	1
24479	uc009noa.1	AI427515	N/A	142.179	157.903	116.946	149.139	0.173471	2.04363	0.152844	1	1
3096	uc007iue.1	C330016O10Rik	212706	5.17243	6.94305	3.11586	2.90625	1.00851	2.03879	0.153332	1	1
17822	uc008weq.1	Vwa1	246228	3.44377	3.24749	6.89973	5.2922	-0.865577	2.03879	0.153332	1	1
19585	uc009bce.1|uc009bcf.1|uc009bcg.1	Pot1a	101185	6.07621	5.77928	2.82769	3.05374	1.01132	2.03879	0.153332	1	1
23923	uc009mbe.1	Jund1	N/A	74.4011	92.1313	69.7559	71.2153	0.240403	2.03809	0.153402	1	1
24564	uc009ntf.1|uc009ntg.1|uc009nth.1	Aprt	11821	34.4668	37.0813	26.3173	28.7685	0.377231	2.03724	0.153488	1	1
15844	uc008qxs.1	Gstm5	14866	139.38	127.876	161.263	140.223	-0.173868	2.03643	0.15357	1	1
9701	uc008aqi.1	Ppp2r1a	51792	334.483	356.658	311.558	327.177	0.113765	2.0336	0.153856	1	1
986	uc007daq.1	Glul	14645	155.131	113.321	133.695	102.43	0.185112	2.03311	0.153905	1	1
21846	uc009gvc.1|uc009gvd.1	Ruvbl2	20174	38.0639	41.9889	29.9787	32.9409	0.347442	2.02577	0.154651	1	1
14001	uc008lyt.1|uc008lyu.1|uc008lyv.1	Ckmt1	12716	635.151	574.907	613.602	527.468	0.084689	2.02539	0.15469	1	1
3773	uc007ksg.1|uc007ksh.1	4632419I22Rik	null	11.1804	8.83788	6.42214	5.63286	0.731685	2.02137	0.155099	1	1
5080	uc007olf.1	Galc	14420	11.2205	8.76013	6.43016	6.15888	0.666436	2.02137	0.155099	1	1
10371	uc008cfb.1	Ng23	78376	4.67752	6.76779	10.7384	9.41161	-0.816027	2.02137	0.155099	1	1
21750	uc009gnu.1|uc009gnv.1|uc009gnw.1	Klk6	19144	8.85342	10.8368	5.54001	5.53807	0.829772	2.02137	0.155099	1	1
12357	uc008hno.1	Crtac1	72832	98.4836	109.881	122.077	116.192	-0.193484	2.01946	0.155294	1	1
9191	uc007zfu.1	AK086355	N/A	78.7588	63.6664	90.7899	76.6874	-0.233762	2.01182	0.156078	1	1
1153	uc007dnw.1	Ufc1	66155	123.661	100.476	133.906	121.175	-0.186566	2.00767	0.156506	1	1
4359	uc007mhj.1|uc007mhk.1|uc007mhl.1	Ict1	68572	40.0666	40.6663	34.6189	29.3415	0.335977	1.99769	0.157539	1	1
10909	uc008dpb.1|uc008dpc.1|uc008dpd.1|uc008dpe.1	Heatr5b	320473	32.7798	31.1225	24.6535	23.6743	0.403015	1.99704	0.157607	1	1
21642	uc009ght.1|uc009ghu.1|uc009ghv.1|uc009ghw.1|uc009ghx.1|uc009ghy.1	Fxyd1	56188	28.2095	20.606	37.5782	25.6626	-0.373515	1.99704	0.157607	1	1
7766	uc007vjv.1|uc007vjw.1|uc007vjx.1	Trio	223435	29.9147	33.6035	22.5905	25.9831	0.387	1.99704	0.157607	1	1
9798	uc008awt.1	AK011460	N/A	4.65393	4.37959	7.76994	7.79532	-0.78497	1.98645	0.158713	1	1
17793	uc008wcd.1|uc008wce.1|uc008wcf.1|uc008wcg.1	Mmel1	27390	6.85115	8.59983	5.9031	3.37608	0.73563	1.98645	0.158713	1	1
9423	uc007zvz.1	Sod1	20655	96.3377	146.197	124.193	150.176	-0.177929	1.98577	0.158784	1	1
26416	uc009soj.1|uc009sok.1|uc009sol.1|uc009som.1|uc009son.1	Porcn	53627	33.4199	40.2265	43.5613	47.1765	-0.301089	1.9796	0.159433	1	1
13945	uc008ltf.1	Gchfr	320415	4.18743	4.96411	2.08378	1.90588	1.19775	1.97354	0.160073	1	1
24720	uc009off.1	Gpr83	14608	3.58469	4.64553	2.11189	2.31719	0.893926	1.97354	0.160073	1	1
2780	uc007hwm.1|uc007hwn.1|uc007hwo.1	Xbp1	22433	37.6659	43.8153	34.9294	30.1161	0.325019	1.97039	0.160406	1	1
17314	uc008utq.1|uc008utr.1	Psmb2	26445	154.652	138.821	153.411	175.677	-0.165248	1.96733	0.160732	1	1
21213	uc009ffc.1	Chmp2a	68953	87.0498	85.3163	80.1681	66.7958	0.230015	1.96126	0.161379	1	1
4372	uc007mig.1|uc007mih.1	Slc25a19	67283	21.8606	21.156	17.3118	14.1429	0.451614	1.95457	0.162096	1	1
5948	uc007qmq.1	Gadd45g	23882	12.6177	17.7045	20.0314	23.1844	-0.511187	1.95457	0.162096	1	1
6613	uc007sjr.1|uc007sjs.1|uc007sjt.1|uc007sju.1|uc007sjv.1	Anxa7	11750	64.0601	59.6028	72.4472	74.5595	-0.249471	1.95438	0.162116	1	1
6349	uc007rpq.1	AK051573	N/A	1199.32	1071.16	1008.27	1168.65	0.0607065	1.94505	0.163121	1	1
8254	uc007wpg.1|uc007wph.1	Kctd17	72844	154.688	159.886	137.658	142.967	0.164752	1.94065	0.163598	1	1
7782	uc007vld.1	Tspyl5	239364	15.2133	15.5369	9.95765	11.1872	0.540293	1.93511	0.164201	1	1
18102	uc008xbv.1|uc008xbw.1	BC023882	N/A	17.6969	12.6442	9.89358	11.1182	0.530073	1.93511	0.164201	1	1
7247	uc007txa.1|uc007txb.1	Lat2	56743	9.39077	12.053	16.6677	13.9188	-0.512336	1.93511	0.164201	1	1
8529	uc007xhr.1|uc007xhs.1|uc007xht.1|uc007xhu.1|uc007xhv.1|uc007xhw.1	Kif21a	16564	155.924	160.325	134.788	146.507	0.168976	1.93415	0.164305	1	1
3286	uc007jhj.1|uc007jhk.1|uc007jhl.1	Zfp179	N/A	51.6974	51.2879	37.6661	46.41	0.292671	1.93382	0.164341	1	1
19255	uc009ahs.2	Chst12	59031	48.8774	54.1246	38.5809	44.9323	0.302596	1.93382	0.164341	1	1
21336	uc009fmi.1	Gemin7	69731	45.5936	57.0814	36.0253	47.782	0.292938	1.93382	0.164341	1	1
10471	uc008clz.1|uc008cma.1|uc008cmb.1|uc008cmc.1|uc008cmd.1	Gabbr1	54393	175.205	160.883	184.269	188.701	-0.150218	1.93177	0.164565	1	1
10350	uc008cdj.1|uc008cdk.1|uc008cdl.1|uc008cdm.1|uc008cdn.1|uc008cdp.1	C4a	625018	1.82201	2.0049	1.45447	0.273532	1.14708	1.92745	0.165038	1	1
14776	uc008nwx.1|uc008nwy.1|uc008nwz.1|uc008nxa.1|uc008nxb.1	Cd40	21939	1.80355	1.98848	0.49109	0.738907	1.62431	1.92745	0.165038	1	1
21600	uc009gel.1	Kirrel2	243911	1.67636	2.07245	0.275887	0.76797	1.84451	1.92745	0.165038	1	1
26086	uc009rrw.1	Ccdc72	66167	1.82578	1.61708	0.823043	0.498161	1.38175	1.92745	0.165038	1	1
16483	uc008sqs.1	Hint2	68917	45.2035	48.8025	56.1413	57.87	-0.278352	1.92605	0.165191	1	1
11765	uc008fyf.1	Gstp1	14870	53.8384	60.7024	68.6054	67.5322	-0.249205	1.92308	0.165517	1	1
21943	uc009hbx.1|uc009hby.1	Nell1	338352	64.3295	74.4115	84.3168	78.0074	-0.226483	1.92205	0.16563	1	1
16053	uc008rnr.1|uc008rns.1|uc008rnt.1|uc008rnu.1|uc008rnv.1|uc008rnw.1|uc008rnx.1	Rap1gds1	229877	217.532	198.344	185.924	191.345	0.140558	1.91881	0.165988	1	1
21660	uc009git.1|uc009giu.1|uc009giv.1	Sae2	N/A	61.3626	54.492	46.8281	48.2693	0.284838	1.90765	0.167224	1	1
13191	uc008kdm.1	Atp5g3	228033	676.068	648.872	687.587	708.761	-0.0757307	1.9047	0.167553	1	1
14797	uc008nzf.1	1500012F01Rik	68949	9.40387	7.64734	16.3732	10.0152	-0.630035	1.89772	0.168334	1	1
1472	uc007eme.1|uc007emf.1	Ccdc28a	215814	64.416	75.6923	65.736	98.1491	-0.226142	1.89671	0.168447	1	1
10882	uc008dne.1|uc008dnf.1	Ypel5	383295	86.4548	79.8061	98.0772	94.4988	-0.211978	1.88993	0.16921	1	1
7901	uc007vtw.1	Ndufb9	66218	256.89	233.587	284.806	249.574	-0.12368	1.88752	0.169482	1	1
11375	uc008ezq.1	Isoc1	66307	34.1797	41.9613	23.8894	36.0431	0.345336	1.88672	0.169572	1	1
4605	uc007naf.1	Laptm4a	17775	123.603	116.135	131.431	139.827	-0.178201	1.88178	0.170132	1	1
11868	uc008ggi.1|uc008ggj.1|uc008ggk.1	Capn1	12333	96.7144	111.198	83.9816	96.5074	0.204064	1.87554	0.170842	1	1
25783	uc009qtp.1|uc009qtq.1|uc009qtr.1|uc009qts.1	Fbxo9	71538	104.594	103.477	81.3721	99.9449	0.198562	1.87554	0.170842	1	1
25407	uc009pvy.1	Sema7a	20361	66.397	75.5654	76.601	89.4446	-0.22607	1.87203	0.171243	1	1
2734	uc007hsz.1	Pla2g3	237625	17.7748	20.4333	11.9784	15.4316	0.479176	1.87053	0.171415	1	1
4504	uc007mtb.1	Slc25a10	27376	16.1656	21.6996	12.9644	14.4973	0.463451	1.87053	0.171415	1	1
373	uc007bhn.1	Idh1	15926	40.9924	36.6355	50.0999	45.743	-0.304097	1.8654	0.172002	1	1
18589	uc008yop.1|uc008yoq.1|uc008yor.1|uc008yos.1	Tmem175	72392	17.8604	20.6903	23.3573	28.6816	-0.432834	1.86351	0.17222	1	1
8925	uc007ylr.1	2310015A05Rik	N/A	11.6194	10.2488	14.7779	17.3922	-0.556884	1.86258	0.172327	1	1
7449	uc007ulp.1	AK162870	N/A	8.57799	12.6496	14.4576	17.5765	-0.593672	1.86258	0.172327	1	1
25941	uc009rft.1|uc009rfu.1	Anapc13	69010	95.0802	87.9295	111.708	97.5075	-0.193073	1.85642	0.173038	1	1
9868	uc008bcf.1	Stub1	56424	130.325	146.966	151.007	158.501	-0.158574	1.85617	0.173067	1	1
18084	uc008xag.1	Ywhah	22629	110.032	132.343	109.995	102.541	0.189535	1.84961	0.173829	1	1
10361	uc008cei.1|uc008cej.1	Neu1	18010	64.6451	54.9516	72.1608	69.5745	-0.245022	1.84951	0.173841	1	1
26221	uc009scp.1	Eif1b	68969	255.579	222.811	269.867	251.969	-0.12541	1.84772	0.174049	1	1
3103	uc007iut.1	Ube2b	22210	68.0562	64.1232	73.7485	81.0089	-0.227511	1.84518	0.174345	1	1
16185	uc008ryc.1|uc008ryd.1|uc008rye.1	Rlbp1l1	N/A	41.8674	45.3853	30.6854	39.1815	0.320591	1.84438	0.174439	1	1
15199	uc008pcy.1|uc008pcz.1|uc008pda.1	Pcdh10	18526	9.38645	8.17905	5.17638	4.89049	0.803131	1.83571	0.175454	1	1
6000	uc007qqd.1|uc007qqe.1|uc007qqf.1|uc007qqg.1|uc007qqh.1|uc007qqi.1|uc007qqj.1	Nsd1	18193	5.23725	5.33907	7.94533	9.35674	-0.710107	1.83571	0.175454	1	1
3898	uc007lbe.1|uc007lbf.1|uc007lbg.1	Atp5g1	11951	5.77307	7.23909	3.44884	4.36483	0.735787	1.82802	0.176361	1	1
4965	uc007obz.1|uc007oca.1|uc007occ.1|uc007oce.1|uc007ocf.1|uc007ocg.1|uc007och.1|uc007oci.1|uc007ocj.1	Synj2bp	24071	77.984	68.298	86.2012	84.4973	-0.222697	1.82454	0.176774	1	1
6411	uc007ruu.1|uc007ruv.1	Ndufa12l	N/A	104.629	78.5764	85.3962	73.7035	0.20353	1.82377	0.176865	1	1
11708	uc008fth.1|uc008fti.1|uc008ftj.1|uc008ftk.1	Atp9b	50771	24.5962	28.4947	18.1918	21.6231	0.415153	1.82317	0.176937	1	1
27234	uc009usm.1	AK209647	N/A	38.9507	32.0194	44.7045	42.7031	-0.300549	1.82109	0.177184	1	1
3921	uc007lcv.1|uc007lcw.1|uc007lcx.1	Cdk5rap3	80280	13.7243	14.3231	19.1594	19.5248	-0.46388	1.81417	0.178009	1	1
8756	uc007xxz.1|uc007xya.1	Zfp385	N/A	74.5492	72.192	94.6266	75.9195	-0.216888	1.81304	0.178143	1	1
3551	uc007kbv.1|uc007kbw.1|uc007kbx.1|uc007kby.1	Garnl4	N/A	22.9024	22.8005	16.3125	17.811	0.421516	1.80681	0.178891	1	1
14006	uc008lzd.1	Serf2	378702	17.1526	17.4578	20.6097	25.1141	-0.401739	1.80681	0.178891	1	1
4710	uc007nhx.1|uc007nhy.1	Prkar2b	19088	24.6769	21.1803	15.7187	18.17	0.436341	1.80681	0.178891	1	1
15960	uc008rge.1|uc008rgf.1|uc008rgg.1|uc008rgh.1|uc008rgi.1|uc008rgj.1|uc008rgk.1|uc008rgl.1|uc008rgm.1|uc008rgn.1|uc008rgo.1|uc008rgp.1|uc008rgr.1|uc008rgs.1	Camk2d	108058	37.5429	41.434	30.4377	33.4666	0.305516	1.80665	0.17891	1	1
15623	uc008qhr.1|uc008qhs.1|uc008qht.1|uc008qhu.1|uc008qhv.1	Psmd4	19185	189.446	172.369	207.957	189.995	-0.137341	1.8044	0.179181	1	1
2135	uc007gge.1|uc007ggf.1	Eef2	13629	232.67	326.767	255.66	260.469	0.116243	1.79976	0.179742	1	1
11780	uc008fzg.1	Ppp1ca	19045	104.21	99.6933	117.968	113.563	-0.183322	1.7994	0.179785	1	1
5248	uc007ota.1|uc007otb.1	Gpr68	238377	10.9489	10.5991	6.86164	6.62791	0.675716	1.79271	0.180597	1	1
10312	uc008cat.1|uc008cau.1	H2-Ke6	14979	11.004	11.0028	6.65236	6.86596	0.703029	1.79271	0.180597	1	1
11686	uc008frs.1|uc008frt.1	Ccdc5	N/A	7.10955	6.88281	11.6625	10.2783	-0.648975	1.79271	0.180597	1	1
19598	uc009bda.1|uc009bdb.1|uc009bdc.1	Impdh1	23917	102.878	113.868	84.0354	106.458	0.18627	1.79247	0.180625	1	1
7785	uc007vlj.1|uc007vlk.1	Laptm4b	114128	196.092	271.351	192.712	234.229	0.130752	1.79031	0.180889	1	1
10373	uc008cfg.1	Clic1	114584	20.8367	20.1917	28.0784	26.254	-0.405191	1.78454	0.181593	1	1
860	uc007crj.1|uc007crk.1	Adora1	11539	53.2381	57.5856	45.299	47.4496	0.256869	1.78093	0.182035	1	1
3370	uc007jpb.1	2310047M10Rik	71923	35.82	37.3169	46.8004	42.6746	-0.290885	1.77623	0.182612	1	1
21535	uc009gab.1	Ech1	51798	23.3855	32.8406	35.7045	34.9491	-0.329524	1.7758	0.182666	1	1
24291	uc009nao.1|uc009nap.1	Dync1li2	234663	61.8255	61.3033	51.2434	51.6897	0.258462	1.77223	0.183106	1	1
24589	uc009nvl.1|uc009nvm.1|uc009nvn.1|uc009nvo.1|uc009nvp.1|uc009nvq.1|uc009nvr.1	Tcf25	66855	342.595	359.81	372.008	282.164	0.102632	1.76973	0.183416	1	1
19620	uc009bfc.1|uc009bfd.1	Zc3hc1	232679	22.6392	23.5649	18.0372	16.8045	0.407203	1.76242	0.184323	1	1
466	uc007bot.1|uc007bou.1|uc007bov.1|uc007bow.1	Dnpep	13437	13.3821	16.0588	16.8798	23.3411	-0.450126	1.76113	0.184484	1	1
15851	uc008qxz.1|uc008qya.1|uc008qyb.1	Ampd2	109674	36.1272	44.9698	30.4502	34.9688	0.309941	1.75695	0.185005	1	1
17566	uc008vmc.1	Akr7a5	110198	31.5221	49.273	31.2217	34.3	0.302295	1.75695	0.185005	1	1
21478	uc009fwd.1	Blvrb	233016	49.6685	77.256	70.3514	78.5071	-0.22997	1.75548	0.185189	1	1
19575	uc009bbs.1	Ndufa5	68202	215.457	137.204	216.915	170.643	-0.136132	1.75204	0.18562	1	1
2494	uc007hcl.1	AK206655	N/A	34.7942	19.7475	26.4836	16.2349	0.352497	1.74752	0.186189	1	1
25725	uc009qoy.1|uc009qoz.1	Grinl1a	28015	73.4952	64.0835	54.0704	62.3113	0.241393	1.74509	0.186495	1	1
9853	uc008bbc.1|uc008bbd.1|uc008bbe.1|uc008bbf.1|uc008bbg.1	Tmem112	N/A	15.3948	19.4901	12.2149	12.2624	0.511156	1.73278	0.188056	1	1
3421	uc007jsq.1|uc007jsr.1|uc007jss.1|uc007jst.1|uc007jsu.1|uc007jsv.1	Eif5a	276770	160.65	138.359	177.087	155.307	-0.152703	1.72662	0.188843	1	1
26440	uc009spy.1	Dynlt3	67117	214.787	184.827	210.185	228.339	-0.134052	1.72374	0.189212	1	1
15474	uc008pyb.1|uc008pyc.1|uc008pyd.1	Gba	14466	24.2647	26.3429	32.2957	32.4695	-0.355864	1.72365	0.189224	1	1
26740	uc009tjz.1|uc009tka.1	Cd99l2	171486	113.951	112.488	92.5866	106.154	0.188227	1.71645	0.190151	1	1
19235	uc009agi.1	Centa1	N/A	90.0433	105.358	79.6895	89.5655	0.207244	1.71367	0.19051	1	1
18062	uc008wyd.1|uc008wye.1	Fndc4	64339	158.696	156.148	129.343	154.477	0.149663	1.71319	0.190572	1	1
21948	uc009hcf.1	Slc17a6	140919	41.4573	35.2305	50.3204	43.2259	-0.286683	1.71295	0.190602	1	1
5871	uc007qip.1|uc007qiq.1	AK021143	N/A	5.89709	5.31299	8.76114	8.85161	-0.651824	1.70646	0.191446	1	1
7522	uc007uqx.1|uc007uqy.1	Slc25a30	67554	6.21923	11.8906	5.35992	5.52187	0.734855	1.70646	0.191446	1	1
25174	uc009pii.1	EG434402	N/A	5.47561	6.12277	8.67453	9.03052	-0.610238	1.70646	0.191446	1	1
8365	uc007wwl.1|uc007wwm.1	St13	70356	68.0515	62.9682	81.2202	71.9496	-0.225348	1.70593	0.191514	1	1
24505	uc009npo.1	Mlycd	56690	9.75228	5.30402	10.9779	12.4307	-0.636673	1.69688	0.192697	1	1
20384	uc009deo.1	U83174	N/A	7.54251	7.1256	10.8056	11.8745	-0.628738	1.69688	0.192697	1	1
16927	uc008tsq.1	Jun	16476	36.3682	38.478	25.8423	32.6255	0.356289	1.69533	0.192899	1	1
10398	uc008cgz.1|uc008cha.1|uc008chc.1|uc008chd.1|uc008che.1	Bat1a	53817	100.851	96.4239	90.1075	82.4223	0.193362	1.69507	0.192935	1	1
2735	uc007hta.1|uc007htb.1	Pib5pa	N/A	41.8779	52.2871	37.0029	39.695	0.296003	1.69285	0.193225	1	1
23167	uc009jzb.1	Bag3	29810	107.732	121.282	92.0313	110.122	0.179992	1.69252	0.193269	1	1
11134	uc008ehy.1	Syt4	20983	111.537	101.009	88.2409	98.7267	0.184987	1.69119	0.193444	1	1
17720	uc008vvx.1|uc008vvy.1|uc008vvz.1|uc008vwa.1|uc008vwb.1	Kif1b	16561	182.213	176.601	156.151	169.44	0.140177	1.69076	0.193501	1	1
9793	uc008awe.1|uc008awf.1	1700012G19Rik	N/A	142.597	195.96	142.558	162.615	0.149771	1.68911	0.193718	1	1
24109	uc009mox.1	Asna1	56495	104.885	113.526	125.257	122.182	-0.180028	1.68342	0.194471	1	1
19153	uc008zzw.1	Polr2j	20022	72.5923	59.6604	84.6113	69.6562	-0.222137	1.68219	0.194633	1	1
12898	uc008jez.1|uc008jfa.1|uc008jfb.1|uc008jfc.1|uc008jfd.1	Dnm1	13429	792.772	845.189	919.35	794.3	-0.0651706	1.67874	0.195091	1	1
2163	uc007gik.1|uc007gil.1	Gna11	14672	20.7318	23.1707	28.7125	27.8766	-0.366221	1.67792	0.195201	1	1
6218	uc007rfk.1|uc007rfl.1|uc007rfm.1|uc007rfn.1|uc007rfo.1|uc007rfp.1|uc007rfq.1	Cast	12380	29.5727	26.6247	21.7656	22.0498	0.359062	1.67792	0.195201	1	1
27094	uc009uik.1|uc009uil.1	Ngfrap1	12070	266.489	263.957	295.832	277.231	-0.111489	1.67676	0.195355	1	1
7577	uc007uuu.1	2410129H14Rik	76789	12.691	11.8549	17.2394	18.0473	-0.523642	1.67447	0.195661	1	1
3232	uc007jdm.1|uc007jdn.1|uc007jdo.1	Arf1	11840	48.2034	46.9028	39.189	38.7605	0.287001	1.67322	0.195828	1	1
18494	uc008yha.1|uc008yhb.1	Enoph1	67870	14.8327	16.1078	21.6776	19.7989	-0.422802	1.66386	0.197082	1	1
3165	uc007izn.1|uc007izo.1	Glra1	14654	20.4777	22.1782	16.0898	14.7359	0.468606	1.66386	0.197082	1	1
17958	uc008wqp.1|uc008wqq.1	Rint1	72772	7.21965	6.68355	4.84355	3.21095	0.787551	1.65728	0.197971	1	1
17522	uc008vip.1	C1qb	12260	4.38462	4.45988	8.85919	4.78537	-0.625474	1.65728	0.197971	1	1
26008	uc009rle.1|uc009rlf.1	Hemk1	69536	4.26947	4.2304	3.85788	10.1065	-0.716237	1.65728	0.197971	1	1
22975	uc009jki.1	Mir16	N/A	78.8565	83.7142	94.7145	91.5012	-0.195908	1.64701	0.199367	1	1
15112	uc008owq.1	Ndufb5	66046	243.143	222.849	253.668	252.106	-0.118188	1.64656	0.199428	1	1
3184	uc007jbd.1	Zfp672	319475	4.06035	2.94322	1.32177	2.05306	1.05328	1.64566	0.199551	1	1
19569	uc009bbe.1|uc009bbf.1|uc009bbg.1|uc009bbh.1|uc009bbi.1|uc009bbj.1|uc009bbm.1	Cadps2	320405	4.22035	2.77665	1.21715	1.50744	1.3607	1.64566	0.199551	1	1
1573	uc007etb.1	Rspo3	72780	4.18499	2.87166	1.65449	1.33307	1.24002	1.64566	0.199551	1	1
1705	uc007fct.1	Fabp7	12140	2.24452	1.35181	3.73503	2.86883	-0.876784	1.64566	0.199551	1	1
2728	uc007hso.1	AK177174	N/A	2.27201	0.950253	4.00741	2.60213	-1.03648	1.64566	0.199551	1	1
12688	uc008ioo.1|uc008iop.1	Il1f9	215257	1.92722	4.60483	0.926954	2.06408	1.12689	1.64566	0.199551	1	1
12785	uc008ivy.1	AK011283	N/A	2.44661	1.39012	4.09358	2.71222	-0.826887	1.64566	0.199551	1	1
21596	uc009gef.1	Tyrobp	22177	1.45045	1.53556	5.35925	1.99343	-1.30005	1.64566	0.199551	1	1
17766	uc008wah.1	Rpl22	19934	30.8361	30.2649	39.78	36.4515	-0.319191	1.64563	0.199554	1	1
19977	uc009cdg.1	Nap1l5	58243	321.277	272.731	329.781	309.288	-0.105488	1.6427	0.199955	1	1
2095	uc007gda.1|uc007gdb.1|uc007gdc.1	Mbd3	17192	53.6206	57.864	69.0305	62.7425	-0.24121	1.64118	0.200163	1	1
20945	uc009emr.1|uc009ems.1|uc009emt.1	Rerg	232441	30.5169	35.5068	27.2384	26.3832	0.30017	1.63706	0.200729	1	1
23839	uc009lur.1|uc009lus.1	Spock3	72902	62.1958	57.7447	46.5586	54.1992	0.251428	1.6355	0.200944	1	1
24793	uc009oji.1	A230050P20Rik	319278	41.4038	38.8254	51.8275	44.5278	-0.264237	1.63529	0.200973	1	1
8135	uc007wfw.1	Lynx1	23936	186.561	192.448	207.786	206.548	-0.128564	1.6328	0.201316	1	1
24382	uc009ngx.1	AK209600	N/A	14.9172	16.5688	20.4386	23.141	-0.468944	1.61917	0.203208	1	1
3944	uc007leh.1	AK155239	N/A	8.31065	7.65949	10.9742	12.7171	-0.568983	1.61084	0.204374	1	1
26806	uc009ton.1	D0HXS9928E	N/A	21.3196	17.9199	27.6413	22.9557	-0.366742	1.60477	0.205228	1	1
3102	uc007ius.1	Cdkn2aipnl	52626	43.2622	39.4293	53.0249	46.3446	-0.265066	1.59904	0.206039	1	1
11984	uc008gpa.1	AK192544	N/A	10.2796	11.008	17.4631	13.3362	-0.532887	1.59658	0.206388	1	1
25889	uc009rbq.1|uc009rbr.1	Atr	null	10.2355	9.30829	4.87618	6.55162	0.774164	1.59436	0.206704	1	1
13983	uc008lwo.1|uc008lwp.1	Cep27	N/A	6.71773	4.97144	9.68863	9.38196	-0.706176	1.59436	0.206704	1	1
19289	uc009akd.1|uc009ake.1|uc009akf.1	Grid2ip	170935	8.30776	10.934	5.40191	6.7727	0.660361	1.59436	0.206704	1	1
4097	uc007loj.1|uc007lok.1|uc007lol.1	Becn1	56208	72.7813	67.5173	86.8498	76.3434	-0.21808	1.5935	0.206827	1	1
14879	uc008ofd.1	Ctsz	64138	39.4517	50.1365	31.7849	40.5549	0.308519	1.58283	0.208354	1	1
4457	uc007mpl.1|uc007mpm.1|uc007mpn.1|uc007mpo.1|uc007mpp.1	D11Bwg0517e	52897	63.645	60.3621	52.361	53.4981	0.228277	1.57823	0.209015	1	1
662	uc007cde.1|uc007cdf.1|uc007cdg.1|uc007cdh.1	Kif1a	16560	58.2826	78.7295	59.4797	57.8167	0.224145	1.57643	0.209275	1	1
12765	uc008ity.1|uc008itz.1|uc008iua.1	Ubac1	98766	46.2828	47.6454	58.0067	53.8831	-0.252449	1.57482	0.209508	1	1
15153	uc008ozj.1	Anxa5	11747	162.196	147.91	163.767	178.065	-0.140526	1.57118	0.210035	1	1
3304	uc007jjg.1	Ubb	22187	26.0733	13.8707	30.1517	21.6093	-0.373887	1.56969	0.210253	1	1
13519	uc008kuf.1	Psmc3	19182	215.749	203.258	237.279	219.13	-0.123353	1.56504	0.210929	1	1
4513	uc007mtp.1|uc007mtq.1	Pcyt2	68671	46.06	43.939	41.932	31.73	0.288988	1.56346	0.211159	1	1
2763	uc007hvb.1	1110020P15Rik	N/A	259.845	255.038	226.305	249.691	0.113294	1.53521	0.215332	1	1
21824	uc009gtj.1|uc009gtk.1	Rpl13a	22121	31.7098	24.663	37.8693	33.0817	-0.331824	1.53432	0.215466	1	1
13043	uc008jqc.1	2010311D03Rik	N/A	35.3887	30.8302	42.5971	38.1294	-0.285798	1.53328	0.215621	1	1
26602	uc009szr.1|uc009szs.1	6430550H21Rik	N/A	120.415	122.389	122.743	146.989	-0.151735	1.53201	0.21581	1	1
14208	uc008mqe.1|uc008mqf.1	Pcsk2	18549	51.9787	50.7443	42.102	44.3657	0.248524	1.53117	0.215937	1	1
27089	uc009uif.1	Tceal5	331532	30.1664	19.1683	32.7676	29.2205	-0.329389	1.52602	0.21671	1	1
426	uc007blr.1	Aamp	227290	91.4993	101.59	108.037	110.483	-0.1785	1.52162	0.217374	1	1
21941	uc009hbs.1|uc009hbt.1|uc009hbu.1	Prmt3	71974	13.0291	14.9169	20.9127	16.8046	-0.432584	1.521	0.217468	1	1
25364	uc009psm.1	Isl2	104360	16.5951	21.3731	10.7632	17.4675	0.427522	1.521	0.217468	1	1
15650	uc008qki.1|uc008qkj.1|uc008qkk.1	Ensa	56205	107.797	102.348	123.477	113.371	-0.172575	1.51655	0.218142	1	1
7089	uc007tlz.1	Tmem55b	219024	4.29603	4.53125	8.22362	7.29887	-0.814319	1.51603	0.218221	1	1
13177	uc008kce.1	AK013593	N/A	4.02414	5.29594	8.25699	7.12501	-0.72283	1.51603	0.218221	1	1
20199	uc009csa.1	AK009724	N/A	4.98753	4.23661	8.06957	6.91529	-0.70002	1.51603	0.218221	1	1
23945	uc009mcu.1|uc009mcv.1	Ocel1	77090	1.85939	6.67623	7.19773	8.10424	-0.84215	1.51603	0.218221	1	1
3227	uc007jde.1|uc007jdf.1	Gja12	N/A	7.11663	8.49134	4.72609	4.33275	0.784885	1.51603	0.218221	1	1
16296	uc008sgv.1|uc008sgw.1	3110043O21Rik	73205	36.9337	35.0203	28.2207	29.7776	0.311063	1.51062	0.219044	1	1
4212	uc007lvt.1|uc007lvu.1|uc007lvv.1|uc007lvw.1	Nsf	18195	373.388	381.976	344.066	363.748	0.0938002	1.51017	0.219113	1	1
17728	uc008vwo.1|uc008vwp.1	Clstn1	65945	240.403	269.527	282.551	266.693	-0.107149	1.50979	0.219171	1	1
8180	uc007wjl.1	Grina	66168	762.765	922.349	825.971	931.435	-0.0606011	1.50621	0.219718	1	1
463	uc007bom.1|uc007bon.1|uc007boo.1|uc007bop.1	Dnajb10	N/A	62.3639	60.807	75.2875	67.8715	-0.216957	1.50518	0.219876	1	1
23078	uc009jsm.1|uc009jsn.1	Mapk3	26417	70.8841	79.2582	89.2261	83.4516	-0.201751	1.50428	0.220014	1	1
15458	uc008pwk.1|uc008pwl.1|uc008pwm.1	Syt11	229521	287.624	291.693	260.983	278.33	0.103232	1.50257	0.220276	1	1
8398	uc007wza.1|uc007wzb.1	1500032L24Rik	69029	274.934	292.34	297.104	311.772	-0.102102	1.50032	0.220622	1	1
5040	uc007oif.1|uc007oig.1|uc007oih.1	Tmem63c	217733	28.5409	34.0386	20.9612	28.9966	0.32498	1.49889	0.220842	1	1
1108	uc007dku.1	Uck2	80914	21.6256	23.9195	14.7831	19.7819	0.397987	1.49845	0.22091	1	1
16126	uc008rtq.1	Ak5	229949	23.5892	21.6813	17.1011	18.4974	0.346758	1.49845	0.22091	1	1
446	uc007bng.1	Cdk5r2	12570	77.0131	96.0224	73.5758	76.7164	0.203297	1.49498	0.221446	1	1
12942	uc008jis.1|uc008jit.1	Hspa5	14828	187.097	172.361	179.6	146.915	0.138672	1.49325	0.221712	1	1
23268	uc009kgr.1|uc009kgs.1	Drd1ip	N/A	85.6391	94.6924	101.07	104.018	-0.185592	1.49319	0.221722	1	1
546	uc007bvp.1	Ptma	19231	3.27143	2.83552	4.99525	5.62013	-0.797631	1.49256	0.22182	1	1
5770	uc007qbd.1	Tubb2b	73710	2.86537	2.62947	6.35184	5.46677	-1.10491	1.49256	0.22182	1	1
17523	uc008viq.1	C1qc	12262	2.23932	4.00084	6.78623	4.28191	-0.826757	1.49256	0.22182	1	1
4094	uc007loe.1|uc007lof.1	Wnk4	69847	5.19364	6.15426	2.20549	3.92	0.889528	1.49256	0.22182	1	1
11430	uc008fdn.1	AK205190	N/A	2.96514	3.40389	8.42798	3.32127	-0.883424	1.49256	0.22182	1	1
3440	uc007jui.1	D11Bwg0434e	N/A	142.249	145.356	143.133	173.787	-0.140033	1.49068	0.222111	1	1
8564	uc007xkm.1|uc007xkn.1	Slc38a2	67760	51.7646	60.1132	65.6851	64.5032	-0.218676	1.48711	0.222665	1	1
6808	uc007sui.1	Cacna2d3	12294	71.9678	72.6736	62.0461	63.3992	0.205421	1.48284	0.223331	1	1
10624	uc008cvx.1|uc008cvy.1	1110002E23Rik	N/A	121.33	129.925	137.295	142.251	-0.153935	1.47993	0.223785	1	1
4860	uc007ntu.1	Txndc1	N/A	12.8421	10.1149	15.5766	16.2464	-0.471136	1.47937	0.223873	1	1
10215	uc008btl.1	AK086881	N/A	11.9637	10.9275	17.4321	14.6808	-0.488355	1.47937	0.223873	1	1
24459	uc009nmm.1|uc009nmn.1	Ldhd	52815	10.9173	12.2949	15.1025	17.2072	-0.477092	1.47937	0.223873	1	1
11961	uc008gno.1|uc008gnp.1|uc008gnq.1	AK172428	N/A	83.5464	69.4342	95.8901	79.1101	-0.194009	1.47672	0.224289	1	1
4152	uc007lsp.1|uc007lsq.1|uc007lsr.1|uc007lss.1	Eftud2	20624	50.5052	43.5916	37.0357	42.4841	0.242831	1.47334	0.224819	1	1
1820	uc007fkg.1	Dnajc12	30045	21.0414	22.263	28.2096	26.5312	-0.338103	1.47308	0.22486	1	1
18043	uc008wwo.1	Cgref1	68567	25.4942	26.0471	34.4662	30.1727	-0.326675	1.47271	0.224918	1	1
12588	uc008ifp.1|uc008ifq.1|uc008ifr.1|uc008ifs.1	Camk1d	227541	38.1842	36.2744	30.1322	30.2367	0.302635	1.46536	0.226079	1	1
12526	uc008iaw.1|uc008iax.1|uc008iay.1|uc008iaz.1|uc008iba.1	Hspa12a	73442	118.57	124.951	104.55	112.759	0.164301	1.46398	0.226298	1	1
2038	uc007fyq.1|uc007fyr.1|uc007fys.1|uc007fyt.1|uc007fyu.1	Ppap2c	50784	12.9022	13.4646	6.98236	11.2161	0.534904	1.46267	0.226506	1	1
25938	uc009rfn.1|uc009rfo.1	Ephb1	270190	12.2078	13.6752	9.32496	9.47616	0.461188	1.46267	0.226506	1	1
4295	uc007mcg.1|uc007mch.1|uc007mci.1|uc007mcj.1|uc007mck.1	X83328	N/A	19.3457	17.0709	25.4057	22.3323	-0.39054	1.46213	0.226592	1	1
18895	uc008zez.1	Hspb8	80888	135.807	157.202	145.641	177.209	-0.139921	1.46162	0.226673	1	1
4244	uc007lyn.1	Psmc5	19184	355.217	317.463	381.407	336.05	-0.0929719	1.45814	0.227227	1	1
4134	uc007lrb.1|uc007lrc.1|uc007lrd.1	Tmub2	72053	40.5497	39.1839	48.6339	46.5266	-0.255175	1.45656	0.227479	1	1
11943	uc008gmh.1|uc008gmi.1	Slc3a2	17254	41.287	49.556	54.8542	53.0492	-0.248293	1.45403	0.227882	1	1
2765	uc007hve.1	Cabp7	192650	63.1767	64.8405	83.1477	65.3727	-0.214323	1.45055	0.22844	1	1
2576	uc007hiu.1	Dctn2	69654	249.566	254.655	275.336	269.128	-0.11078	1.45029	0.228482	1	1
25768	uc009qss.1|uc009qst.1	Scg3	20255	173.665	152.002	145.808	150.181	0.137856	1.44751	0.228928	1	1
17973	uc008wrn.1|uc008wro.1|uc008wrp.1|uc008wrq.1|uc008wrr.1|uc008wrs.1	Fastk	66587	28.5497	32.4779	35.9449	39.4371	-0.304758	1.44373	0.229536	1	1
4415	uc007mlv.1	Cygb	114886	23.6793	20.1125	33.4357	22.9835	-0.365526	1.44348	0.229578	1	1
22598	uc009ini.1|uc009inj.1	Rab6	19346	147.463	130.357	153.7	152.227	-0.139036	1.44313	0.229633	1	1
25767	uc009qsq.1|uc009qsr.1	Lysmd2	70082	78.7438	70.4223	66.8739	62.3337	0.207229	1.44009	0.230124	1	1
10293	uc008bzu.1	Ndufa7	66416	56.4904	60.373	69.4586	66.275	-0.215956	1.43962	0.2302	1	1
18156	uc008xgj.1|uc008xgk.1	Tmem128	66309	46.2602	45.5759	50.591	58.2734	-0.245399	1.43953	0.230215	1	1
16274	uc008sfp.1	Ube2j1	56228	76.9694	65.7052	80.2348	83.8725	-0.201911	1.4376	0.230527	1	1
2970	uc007ilg.1	AI595406	N/A	14.2053	16.3624	19.8316	20.0542	-0.383867	1.43347	0.231199	1	1
14881	uc008off.1	Atp5e	67126	275.552	235.516	293.98	257.202	-0.109017	1.43118	0.231572	1	1
18488	uc008ygk.1|uc008ygl.1|uc008ygm.1	Rasgef1b	320292	26.2381	21.95	18.9431	18.0157	0.382759	1.42753	0.232168	1	1
16931	uc008tsv.1|uc008tsw.1|uc008tsx.1|uc008tsy.1	2310009E04Rik	N/A	12.4666	12.127	13.7778	18.6998	-0.40116	1.42702	0.232252	1	1
95	uc007amj.1	1110058L19Rik	68002	43.8983	37.8964	52.0876	45.8365	-0.259658	1.4241	0.23273	1	1
25087	uc009pbl.1	Thy1	21838	1063.67	928	1065.35	1002.55	-0.0541897	1.42274	0.232952	1	1
3998	uc007lik.1|uc007lil.1	Krt222	268481	33.2899	29.3617	38.8748	36.8967	-0.274304	1.42274	0.232954	1	1
4206	uc007lvn.1	Rprml	104582	31.1751	44.7116	27.0384	34.6011	0.299992	1.42274	0.232954	1	1
2017	uc007fxt.1	Cstb	13014	59.7192	58.1773	65.9394	70.7521	-0.213402	1.417	0.233898	1	1
3299	uc007jip.1	2410012H22Rik	N/A	20.5427	23.6769	27.8544	28.9939	-0.362428	1.41504	0.234222	1	1
10447	uc008ckq.1|uc008ckr.1	Rpp21	67676	28.8591	27.7114	23.3053	22.3359	0.309714	1.41504	0.234222	1	1
17573	uc008vmq.1	Aldh4a1	212647	9.07995	5.18677	10.3475	11.264	-0.59915	1.40949	0.235142	1	1
11985	uc008gpb.1|uc008gpc.1	Fads2	56473	6.43663	8.06374	12.2369	9.11308	-0.558145	1.40949	0.235142	1	1
22377	uc009hxp.1|uc009hxq.1|uc009hxr.1|uc009hxs.1	Isg20l1	N/A	9.26428	11.5656	6.93652	6.62383	0.61926	1.40949	0.235142	1	1
7418	uc007ujk.1|uc007ujl.1	Elp3	74195	70.6838	66.9831	58.4012	60.6041	0.210156	1.40595	0.23573	1	1
17063	uc008ucf.1|uc008ucg.1	Eps15	13858	27.8371	26.2275	31.5228	35.4306	-0.308472	1.39939	0.236825	1	1
15216	uc008peb.1	Setd7	73251	14.42	13.0012	9.10252	10.4588	0.48729	1.3984	0.236991	1	1
16706	uc008tey.1	Hdhd3	72748	9.38071	10.4327	8.78296	17.7109	-0.419176	1.3984	0.236991	1	1
15845	uc008qxt.1	Gstm7	68312	7.68007	8.14	5.45228	4.99839	0.59816	1.39717	0.237197	1	1
4165	uc007ltp.1|uc007ltq.1|uc007ltr.1|uc007lts.1|uc007ltt.1	Hexim2	71059	4.71621	5.04685	9.26177	7.14958	-0.749289	1.39717	0.237197	1	1
20193	uc009crl.1	2010309E21Rik	N/A	5.38869	5.45185	8.37114	7.90361	-0.586199	1.39717	0.237197	1	1
23523	uc009kyr.1	2410022L05Rik	66423	62.1662	58.4204	70.2751	68.8303	-0.206108	1.39508	0.23755	1	1
19076	uc008zti.1	Cct6a	12466	125.697	121.851	136.112	139.143	-0.153066	1.3945	0.237646	1	1
10380	uc008cfq.1	Bat5	193742	74.6211	73.1184	84.2161	85.002	-0.195828	1.39219	0.238036	1	1
16968	uc008tvk.1	Jak1	16451	102.226	99.8816	83.2143	96.1799	0.171994	1.3893	0.238524	1	1
17830	uc008wfb.1|uc008wfc.1|uc008wfd.1|uc008wfe.1	Dvl1	13542	20.4884	25.9028	26.8167	30.9384	-0.316098	1.3877	0.238793	1	1
10	uc007afo.1|uc007afp.1|uc007afq.1	Oprk1	18387	0.650512	0.331548	0.207542	0.120387	1.58243	1.38629	0.239032	1	1
18	uc007agl.1|uc007agm.1	Adhfe1	76187	0.0110898	0.0104361	0.928801	0.011431	-5.44888	1.38629	0.239032	1	1
36	uc007aia.1|uc007aib.1|uc007aic.1|uc007aid.1|uc007aie.1	Sulf1	240725	0.303309	0.351636	0.549469	0.381294	-0.507039	1.38629	0.239032	1	1
82	uc007alk.1|uc007all.1	Gsta3	14859	0.150639	0.213029	0.524203	0.25936	-1.10742	1.38629	0.239032	1	1
227	uc007awr.1|uc007aws.1	Col5a2	12832	0.378411	0.643211	0.27841	0.448686	0.490644	1.38629	0.239032	1	1
256	uc007ayt.1	Mstn	17700	0.293343	0.312058	0.363036	0.70991	-0.825614	1.38629	0.239032	1	1
298	uc007bbo.1	Aox4	71872	0.474707	0.479095	0.150638	1.01408	-0.288219	1.38629	0.239032	1	1
310	uc007bcn.1|uc007bco.1|uc007bcp.1|uc007bcq.1|uc007bcr.1	Cflar	12633	0.377951	0.193543	0.578707	0.278319	-0.584602	1.38629	0.239032	1	1
351	uc007bga.1	Gpr1	241070	0.512136	0.401621	0.210254	0.109977	1.5127	1.38629	0.239032	1	1
362	uc007bgw.1	AK013046	N/A	0.577322	0.498015	0.36869	0.396723	0.49048	1.38629	0.239032	1	1
363	uc007bgx.1	Ccnyl1	227210	0.49234	0.431726	0.379754	0.57669	-0.0496837	1.38629	0.239032	1	1
395	uc007bjn.1	Abca12	74591	0.764998	0.154262	0.418751	0.337943	0.280764	1.38629	0.239032	1	1
421	uc007blk.1	Rufy4	435626	0.178003	0.237307	0.519668	0.122319	-0.628358	1.38629	0.239032	1	1
441	uc007bmy.1|uc007bmz.1	Ttll4	67534	0.654969	0.393068	0.430864	0.457091	0.239131	1.38629	0.239032	1	1
472	uc007bpg.1	Accn4	241118	0.451782	0.376562	0.55113	0.30602	-0.0493168	1.38629	0.239032	1	1
541	uc007bvk.1	B3gnt7	227327	0.451618	0.863701	0.366829	0.165182	1.30588	1.38629	0.239032	1	1
727	uc007chr.1|uc007chs.1|uc007cht.1	Serpinb8	20725	0.482775	0.602166	0.223281	0.318307	1.00235	1.38629	0.239032	1	1
753	uc007cji.1|uc007cjj.1	Steap3	68428	0.28483	0.303092	0.570093	0.344787	-0.637956	1.38629	0.239032	1	1
790	uc007clu.1|uc007clv.1|uc007clw.1	Thsd7b	210417	0.451121	0.382194	0.617006	0.110372	0.196159	1.38629	0.239032	1	1
821	uc007cnz.1|uc007coa.1	Slc45a3	212980	0.458433	0.431409	0.256664	0.549498	0.14248	1.38629	0.239032	1	1
855	uc007crd.1	Fmod	14264	0.227325	0.292739	0.707319	0.221986	-0.837464	1.38629	0.239032	1	1
859	uc007crh.1|uc007cri.1	Mybph	53311	0.062608	0.753107	0.218123	0.299071	0.657359	1.38629	0.239032	1	1
925	uc007cwc.1|uc007cwd.1|uc007cwe.1|uc007cwf.1	Crb1	170788	0.664959	0.468824	0.179614	0.204182	1.56273	1.38629	0.239032	1	1
990	uc007dav.1	Cacna1e	12290	0.525341	0.31437	0.291991	0.23604	0.66927	1.38629	0.239032	1	1
1125	uc007dlu.1|uc007dlv.1	Ddr2	18214	0.260805	0.443585	0.752518	0.409909	-0.722694	1.38629	0.239032	1	1
1130	uc007dmd.1	1700015E13Rik	76925	0.575702	0.270881	0.420178	0.346158	0.143674	1.38629	0.239032	1	1
1137	uc007dms.1|uc007dmt.1|uc007dmu.1|uc007dmv.1	Fcgr2b	14130	0.020287	0.202249	0.821256	0.296763	-2.32883	1.38629	0.239032	1	1
1268	uc007dvl.1	Tfb2m	15278	0.544956	0.499681	0.38244	0.374482	0.464785	1.38629	0.239032	1	1
1280	uc007dwh.1	6330403A02Rik	381310	0.313285	0.226255	0.725841	0.270356	-0.8847	1.38629	0.239032	1	1
1296	uc007dxh.1|uc007dxi.1	Cnih3	72978	0.405706	0.34857	0.444159	0.58193	-0.443991	1.38629	0.239032	1	1
1308	uc007dyg.1	AK039110	N/A	0.465588	0.427348	0.576351	0.328412	-0.018984	1.38629	0.239032	1	1
1365	uc007ecw.1|uc007ecx.1|uc007ecy.1	Nek2	18005	0.347654	0.462505	0.473437	0.572354	-0.368319	1.38629	0.239032	1	1
1375	uc007edr.1	AK006895	N/A	0.368798	0.52059	0.201875	0.190071	1.18216	1.38629	0.239032	1	1
1405	uc007egu.1|uc007egv.1|uc007egw.1|uc007egx.1	Esr1	13982	0.501051	0.485263	0.418481	0.426667	0.222844	1.38629	0.239032	1	1
1411	uc007ehl.1|uc007ehm.1|uc007ehn.1|uc007eho.1	Plekhg1	213783	0.325264	0.407682	0.621292	0.359117	-0.419678	1.38629	0.239032	1	1
1426	uc007ein.1	AK084809	N/A	0.667442	0.179455	0.156578	0.221135	1.1649	1.38629	0.239032	1	1
1471	uc007emd.1	AK021214	N/A	0.290191	0.30722	0.595681	0.29912	-0.582842	1.38629	0.239032	1	1
1476	uc007emp.1	AK139076	N/A	0.360657	0.301609	0.54227	0.367603	-0.458254	1.38629	0.239032	1	1
1488	uc007ene.1	Olig3	94222	0.463591	0.373939	0.561909	0.426656	-0.239194	1.38629	0.239032	1	1
1551	uc007eqv.1	AK014660	N/A	0.385907	0.194216	0.579461	0.23968	-0.497752	1.38629	0.239032	1	1
1594	uc007eur.1	A630077B13Rik	N/A	0.38007	0.298054	0.624142	0.228529	-0.330439	1.38629	0.239032	1	1
1652	uc007eza.1|uc007ezb.1|uc007ezd.1|uc007eze.1	Scml4	268297	0.521472	0.441078	0.372845	0.45205	0.222651	1.38629	0.239032	1	1
1739	uc007ffm.1|uc007ffn.1|uc007ffo.1|uc007ffp.1|uc007ffq.1|uc007ffr.1|uc007ffs.1|uc007fft.1	1700021K02Rik	N/A	0.322499	0.555688	0.0329919	0.0812892	2.94194	1.38629	0.239032	1	1
1817	uc007fjz.1	AK018967	N/A	0.162099	0.290195	0.0826644	0.504657	-0.376892	1.38629	0.239032	1	1
1821	uc007fkh.1|uc007fki.1|uc007fkj.1	Ctnna3	216033	0.30432	0.55614	0.362558	0.295837	0.386155	1.38629	0.239032	1	1
1835	uc007fky.1	DQ721024	N/A	0.481758	0.453361	0.527422	0.496584	-0.131002	1.38629	0.239032	1	1
1848	uc007fll.1	DQ690373	N/A	0.360051	0.677669	0.394178	0.371131	0.439303	1.38629	0.239032	1	1
1865	uc007fmo.1|uc007fmp.1|uc007fmq.1	Rhobtb1	69288	0.421015	0.258935	0.613867	0.277216	-0.390134	1.38629	0.239032	1	1
1965	uc007fto.1|uc007ftp.1	Mmp11	17385	0.260796	0.445982	0.768829	0.331586	-0.638719	1.38629	0.239032	1	1
1967	uc007fts.1	Gm867	333670	0.314094	0.244095	0.372069	0.61889	-0.828071	1.38629	0.239032	1	1
1989	uc007fvg.1|uc007fvh.1	Col18a1	12822	0.238357	0.474637	0.589511	0.407397	-0.48357	1.38629	0.239032	1	1
2041	uc007fzb.1|uc007fzc.1	4932409I22Rik	N/A	0.382269	0.377957	0.373879	0.62684	-0.396539	1.38629	0.239032	1	1
2044	uc007fzf.1|uc007fzg.1	Madcam1	17123	0.237086	0.809567	0.373267	0.422815	0.394793	1.38629	0.239032	1	1
2069	uc007gaz.1	Cnn2	12798	0.422301	0.433534	0.630447	0.336363	-0.1759	1.38629	0.239032	1	1
2089	uc007gcr.1	Pcsk4	18551	0.636129	0.208472	0.345102	0.355237	0.270215	1.38629	0.239032	1	1
2157	uc007ghw.1	2210404O07Rik	72273	0.0594867	0.111963	0.521021	0.0613173	-1.76407	1.38629	0.239032	1	1
2201	uc007gkv.1|uc007gkw.1	Rfx4	71137	0.331541	0.428201	0.518162	0.487298	-0.404275	1.38629	0.239032	1	1
2336	uc007gqv.1|uc007gqw.1|uc007gqx.1|uc007gqy.1|uc007gqz.1|uc007gra.1	Igf1	16000	0.422799	0.623844	0.472925	0.483257	0.130413	1.38629	0.239032	1	1
2371	uc007gud.1|uc007gue.1	Nedd1	17997	0.565512	0.319058	0.295723	0.258132	0.675468	1.38629	0.239032	1	1
2455	uc007gzk.1|uc007gzl.1	Nav3	260315	0.443395	0.532199	0.372779	0.240846	0.668923	1.38629	0.239032	1	1
2465	uc007haj.1	Glipr1	73690	0.138886	0.154372	0.244048	1.32124	-2.41619	1.38629	0.239032	1	1
2595	uc007hkj.1|uc007hkk.1	Tac2	21334	0.196915	0.185307	0.55751	0.0467304	-0.660712	1.38629	0.239032	1	1
2743	uc007htu.1	Dusp18	75219	0.10431	0.441727	0.522046	0.39936	-0.754836	1.38629	0.239032	1	1
2776	uc007hwf.1|uc007hwg.1	Emid1	140703	0.313883	0.567714	0.207353	0.466248	0.388226	1.38629	0.239032	1	1
2903	uc007igf.1|uc007igg.1|uc007igh.1	Vrk2	69922	0.579057	0.295678	0.132053	0.132699	1.7242	1.38629	0.239032	1	1
2990	uc007imr.1	C1qtnf2	69183	0.291614	0.274423	0.446956	0.781525	-1.11791	1.38629	0.239032	1	1
2991	uc007ims.1	Ccnjl	380694	0.371252	0.566216	0.364395	0.290305	0.517936	1.38629	0.239032	1	1
3121	uc007iwa.1	Gdf9	14566	0.500094	0.225894	0.153298	0.103095	1.50159	1.38629	0.239032	1	1
3218	uc007jcs.1	Hist3h2bb	N/A	0.220684	0.2769	0.483204	0.530775	-1.02702	1.38629	0.239032	1	1
3280	uc007jha.1|uc007jhb.1	Tnfrsf13b	57916	0.624347	0.37715	0.0471428	0.274836	1.63712	1.38629	0.239032	1	1
3291	uc007jhz.1	Grap	71520	0.470632	0.422757	0.585499	0.485112	-0.261072	1.38629	0.239032	1	1
3314	uc007jke.1|uc007jkf.1|uc007jkg.1	Fbxw10	213980	0.014619	0.611138	0.0160047	0.0150689	4.33184	1.38629	0.239032	1	1
3376	uc007jpk.1	Alox12b	11686	0.378938	0.576046	0.207426	0.180275	1.30053	1.38629	0.239032	1	1
3385	uc007jpz.1	Cyb5d1	327951	0.401902	0.37821	0.58666	0.322207	-0.220389	1.38629	0.239032	1	1
3422	uc007jsw.1|uc007jsx.1	Ybx2	53422	0.189073	0.280837	0.5901	0.397787	-1.07196	1.38629	0.239032	1	1
3565	uc007kde.1	AK006051	N/A	0.655493	0.453013	0.482798	0.262059	0.57358	1.38629	0.239032	1	1
3587	uc007kew.1|uc007kex.1	Rph3al	380714	0.3827	0.36014	0.690903	0.3416	-0.475024	1.38629	0.239032	1	1
3696	uc007kmq.1	Ccl7	20306	0.085836	0.32311	0.187946	0.707831	-1.13123	1.38629	0.239032	1	1
3710	uc007knu.1|uc007knv.1|uc007knw.1	Unc45b	217012	0.354666	0.695936	0.186944	0.19523	1.45892	1.38629	0.239032	1	1
3739	uc007kpr.1	Expi	14038	0.314395	0.887589	0.206515	0.453696	0.864417	1.38629	0.239032	1	1
3852	uc007kym.1|uc007kyn.1|uc007kyo.1	Abcc3	76408	0.232351	0.527455	0.336712	0.394534	0.055273	1.38629	0.239032	1	1
3854	uc007kyt.1	Spata20	217116	0.488852	0.671402	0.0578574	0.285993	1.75459	1.38629	0.239032	1	1
3891	uc007lau.1|uc007lav.1	Gngt2	14710	0.430619	0.343917	0.538909	0.380339	-0.247121	1.38629	0.239032	1	1
3901	uc007lbk.1	Hoxb13	15408	0.182364	0.882588	0.199648	0.349097	0.956582	1.38629	0.239032	1	1
3979	uc007lgv.1	Gsdm1	N/A	0.376447	0.531383	0.412126	0.478569	0.0274905	1.38629	0.239032	1	1
4111	uc007lpl.1|uc007lpm.1|uc007lpn.1	Tmem106a	217203	0.505008	0.280636	0.310324	0.462756	0.0232582	1.38629	0.239032	1	1
4132	uc007lqz.1	BC030867	217216	0.282475	0.29114	0.633225	0.388222	-0.83246	1.38629	0.239032	1	1
4150	uc007lsk.1|uc007lsl.1|uc007lsm.1|uc007lsn.1	Gja7	N/A	0.415373	0.271665	0.630159	0.279911	-0.405587	1.38629	0.239032	1	1
4251	uc007lyx.1	Icam2	15896	0.419343	0.676496	0.196752	0.463119	0.73178	1.38629	0.239032	1	1
4291	uc007mcb.1	AK007092	N/A	0.527409	0.425415	0.494912	0.465974	-0.0121552	1.38629	0.239032	1	1
4327	uc007mfd.1|uc007mfe.1|uc007mff.1|uc007mfg.1	Sdk2	237979	0.597476	0.490517	0.390243	0.244547	0.777319	1.38629	0.239032	1	1
4342	uc007mge.1|uc007mgf.1	Cd300d	N/A	0.0890177	0.281602	0.542157	0.20226	-1.00617	1.38629	0.239032	1	1
4406	uc007mlb.1	1110014K08Rik	N/A	0.484706	0.543016	0.303227	0.475827	0.399654	1.38629	0.239032	1	1
4480	uc007mre.1	AK182874	N/A	1.08725	0.150815	0.252176	0.236986	1.33971	1.38629	0.239032	1	1
4534	uc007muw.1|uc007mux.1|uc007muy.1	Slc16a3	80879	0.616073	0.377387	0.344868	0.383878	0.447047	1.38629	0.239032	1	1
4541	uc007mvj.1	Uts2r	217369	0.361547	0.510351	0.351836	0.393375	0.226511	1.38629	0.239032	1	1
4576	uc007myd.1|uc007mye.1	A830093I24Rik	207921	0.351146	0.244351	0.461641	0.507347	-0.702384	1.38629	0.239032	1	1
4693	uc007ngq.1|uc007ngr.1|uc007ngs.1	Sntg2	268534	0.327743	0.249204	0.511256	0.115551	-0.119582	1.38629	0.239032	1	1
4765	uc007nmr.1|uc007nms.1	Coch	12810	0.111285	0.577336	0.0607422	0.215367	1.31847	1.38629	0.239032	1	1
4785	uc007nny.1	AK006973	N/A	0.202402	0.19047	0.147723	0.625894	-0.977559	1.38629	0.239032	1	1
4870	uc007nup.1|uc007nuq.1	Dact1	59036	0.432906	0.785059	0.358571	0.235902	1.03479	1.38629	0.239032	1	1
4998	uc007ofi.1	2900006K08Rik	72873	0.650911	0.460301	0.37901	0.300294	0.710006	1.38629	0.239032	1	1
5012	uc007ogg.1	AK086375	N/A	0.327171	0.21224	0.213854	0.517583	-0.439349	1.38629	0.239032	1	1
5041	uc007oii.1	Ngb	64242	0.719689	0.398391	0.370778	0.414553	0.509652	1.38629	0.239032	1	1
5105	uc007ome.1	DQ686386	N/A	0.475067	0.447064	0.520097	0.489687	-0.131002	1.38629	0.239032	1	1
5108	uc007omh.1	DQ559163	N/A	0.462227	0.434981	0.50604	0.476452	-0.131002	1.38629	0.239032	1	1
5137	uc007onk.1	DQ561364	N/A	0.475067	0.447064	0.520097	0.489687	-0.131002	1.38629	0.239032	1	1
5375	uc007pdc.1	Gm266	212539	0.721045	0.244273	0.473632	0.297291	0.324419	1.38629	0.239032	1	1
5403	uc007pfa.1	EG382639	N/A	0.252869	0.43266	0.67951	0.331736	-0.560843	1.38629	0.239032	1	1
5521	uc007pnz.1	AK038969	N/A	0.238434	0.24844	0.025596	0.686522	-0.54857	1.38629	0.239032	1	1
5555	uc007pqj.1|uc007pqk.1	Pgbd1	319207	0.495839	0.531865	0.212568	0.240145	1.18276	1.38629	0.239032	1	1
5634	uc007ptp.1	AK040430	N/A	0.277197	0.313029	0.667639	0.114289	-0.405769	1.38629	0.239032	1	1
5734	uc007pzb.1	BC075635	N/A	0.525803	0.247403	0.319799	0.42154	0.0607206	1.38629	0.239032	1	1
5876	uc007qjc.1|uc007qjd.1|uc007qje.1|uc007qjf.1	Fgd3	30938	0.331367	0.33288	0.512281	0.289593	-0.271656	1.38629	0.239032	1	1
6091	uc007qwu.1	BC049144	N/A	0.163738	0.294164	0.456292	0.552358	-1.13932	1.38629	0.239032	1	1
6106	uc007qyg.1|uc007qyh.1|uc007qyi.1	Slc35d2	70484	0.240732	0.847141	0.133667	0.26739	1.43963	1.38629	0.239032	1	1
6155	uc007rbi.1|uc007rbj.1	3830402I07Rik	N/A	0.503341	0.38704	0.467065	0.400217	0.0379216	1.38629	0.239032	1	1
6199	uc007rdy.1	Slc6a19	74338	0.532941	0.488326	0.399205	0.318038	0.509827	1.38629	0.239032	1	1
6254	uc007rin.1	AK082072	N/A	0.588636	0.123095	0.429617	0.269664	0.0254597	1.38629	0.239032	1	1
6371	uc007rrn.1	Cenph	26886	0.331296	0.519612	0.423147	0.284574	0.265821	1.38629	0.239032	1	1
6398	uc007rtu.1	Htr1a	15550	0.597081	0.325301	0.473053	0.210549	0.432209	1.38629	0.239032	1	1
6400	uc007rua.1	Dimt1	66254	0.318902	0.426461	0.257251	0.640126	-0.267772	1.38629	0.239032	1	1
6432	uc007rwm.1|uc007rwn.1	Ddx4	13206	0.422174	0.544791	0.0541059	0.229856	1.76777	1.38629	0.239032	1	1
6679	uc007sns.1	DQ686731	N/A	0.462227	0.434981	0.50604	0.476452	-0.131002	1.38629	0.239032	1	1
6724	uc007spl.1	DQ566107	N/A	0.462227	0.434981	0.50604	0.476452	-0.131002	1.38629	0.239032	1	1
6738	uc007spz.1	DQ692361	N/A	0.468559	0.44094	0.512972	0.482979	-0.131002	1.38629	0.239032	1	1
6751	uc007sqp.1	DQ716014	N/A	0.462227	0.434981	0.50604	0.476452	-0.131002	1.38629	0.239032	1	1
6812	uc007sun.1|uc007suo.1	Il17rb	50905	0.333686	0.39824	0.270419	0.562545	-0.186556	1.38629	0.239032	1	1
6854	uc007syj.1|uc007syk.1|uc007syl.1|uc007sym.1	Ncoa4	27057	0.350045	0.439211	0.510961	0.430972	-0.255132	1.38629	0.239032	1	1
6857	uc007sys.1	AK148313	N/A	0.695103	0.344277	0.460597	0.301679	0.447338	1.38629	0.239032	1	1
7012	uc007tgk.1	AK219843	N/A	0.475079	0.223532	0.520108	0.244843	-0.13088	1.38629	0.239032	1	1
7044	uc007tjl.1	AK030979	N/A	0.015155	0.530486	0.453407	0.343683	-0.546793	1.38629	0.239032	1	1
7082	uc007tlp.1	NR_002142	N/A	0.45008	0.31766	0.615926	0.231961	-0.143256	1.38629	0.239032	1	1
7102	uc007tms.1	Rnase1	19752	0.670022	0.298669	0.34746	0.327143	0.521998	1.38629	0.239032	1	1
7185	uc007trp.1|uc007trq.1|uc007tss.1|uc007tte.1	TRADV4-4	N/A	0.284391	0.535877	0.207323	0.295084	0.707239	1.38629	0.239032	1	1
7261	uc007tyc.1|uc007tyd.1|uc007tye.1|uc007tyf.1	Ap1g2	11766	0.0131558	0.0123803	0.0144028	1.38508	-5.77621	1.38629	0.239032	1	1
7363	uc007ufo.1|uc007ufp.1|uc007ufq.1|uc007ufr.1	Sacs	50720	0.491579	0.439085	0.651869	0.377618	-0.145594	1.38629	0.239032	1	1
7419	uc007ujm.1|uc007ujn.1	Scara5	71145	0.345476	0.538573	0.0404888	0.140999	2.28426	1.38629	0.239032	1	1
7445	uc007ulh.1|uc007uli.1|uc007ulj.1	Gnrh1	14714	0.107122	0.560665	0.117276	0.236343	0.917191	1.38629	0.239032	1	1
7603	uc007uxb.1	Pou4f1	18996	0.351343	0.29672	0.650936	0.287866	-0.534685	1.38629	0.239032	1	1
7678	uc007vcm.1|uc007vcn.1	Plcxd3	239318	0.321122	0.557939	0.450734	0.461729	-0.0538036	1.38629	0.239032	1	1
7700	uc007vel.1|uc007vem.1	2410089E03Rik	73692	0.476837	0.641189	0.392864	0.484132	0.350312	1.38629	0.239032	1	1
7749	uc007vio.1	Acot10	64833	0.489616	0.43981	0.560388	0.4588	-0.133007	1.38629	0.239032	1	1
7793	uc007vly.1	Kcns2	16539	0.415812	0.442982	0.369333	0.509475	-0.033235	1.38629	0.239032	1	1
7797	uc007vmd.1|uc007vme.1	AK053274	N/A	0.289734	0.356094	0.44971	0.634212	-0.747039	1.38629	0.239032	1	1
7830	uc007vok.1|uc007vol.1	Dpys	64705	0.209959	0.374039	0.503699	0.195274	-0.259271	1.38629	0.239032	1	1
7926	uc007vuy.1	DQ716191	N/A	0.468559	0.44094	0.512972	0.482979	-0.131002	1.38629	0.239032	1	1
7945	uc007vvr.1	DQ718380	N/A	0.481758	0.453361	0.527422	0.496584	-0.131002	1.38629	0.239032	1	1
8031	uc007wau.1|uc007wav.1|uc007waw.1	Wisp1	22402	0.574046	0.373552	0.35255	0.338956	0.454533	1.38629	0.239032	1	1
8118	uc007wfe.1	DQ698838	N/A	0.468559	0.44094	0.512972	0.482979	-0.131002	1.38629	0.239032	1	1
8134	uc007wfv.1	2300005B03Rik	69462	0.294879	0.416247	0.564954	0.455931	-0.521642	1.38629	0.239032	1	1
8172	uc007wie.1	K230010J24Rik	432964	0.369798	0.208798	0.526303	0.0762338	-0.0584919	1.38629	0.239032	1	1
8285	uc007wqt.1	DQ700379	N/A	0.481758	0.453361	0.527422	0.496584	-0.131002	1.38629	0.239032	1	1
8299	uc007wri.1	Mfng	17305	0.59684	0.368587	0.387962	0.269151	0.555025	1.38629	0.239032	1	1
8386	uc007wya.1	Nhp2l1	20826	0.489828	0.435345	0.387296	0.6732	-0.196942	1.38629	0.239032	1	1
8427	uc007xaq.1	DQ554804	N/A	0.481758	0.453361	0.527422	0.496584	-0.131002	1.38629	0.239032	1	1
8437	uc007xbd.1|uc007xbe.1	Blk	12143	0.517373	0.389047	0.328137	0.308951	0.508687	1.38629	0.239032	1	1
8519	uc007xgz.1	AK082325	N/A	0.437819	0.177162	0.638561	0.291652	-0.597019	1.38629	0.239032	1	1
8628	uc007xpe.1	AK007210	N/A	0.395531	0.110336	1.07198	0.495836	-1.63193	1.38629	0.239032	1	1
8631	uc007xpj.1|uc007xpk.1|uc007xpl.1	Fmnl3	22379	0.469582	0.489369	0.573632	0.464051	-0.113836	1.38629	0.239032	1	1
8653	uc007xqx.1	ENSMUSG00000058057	N/A	0.591397	0.467488	0.336674	0.438907	0.449198	1.38629	0.239032	1	1
8732	uc007xwj.1	Npff	54615	0.536869	0.0721718	0.335858	0.0790525	0.55374	1.38629	0.239032	1	1
8737	uc007xwu.1	AK043982	N/A	0.373155	0.351158	0.272348	1.15392	-0.977557	1.38629	0.239032	1	1
8769	uc007xyt.1	Zfp174	385674	0.518105	0.422554	0.460072	0.445038	0.0555801	1.38629	0.239032	1	1
8785	uc007xzx.1	Magmas	66449	0.557711	0.174943	0.13568	0.319371	0.687102	1.38629	0.239032	1	1
8816	uc007yck.1	4930511J11Rik	N/A	0.316275	0.160262	0.506061	0.326005	-0.804111	1.38629	0.239032	1	1
8829	uc007ydj.1	Emp2	13731	0.328143	0.262011	0.598742	0.163994	-0.370091	1.38629	0.239032	1	1
8890	uc007yhy.1|uc007yhz.1|uc007yia.1	2310008H04Rik	224008	0.418295	0.520973	0.390086	0.20531	0.657688	1.38629	0.239032	1	1
8898	uc007yjb.1|uc007yjc.1|uc007yjd.1	Spag6	50525	0.454073	0.628745	0.325256	0.394495	0.589219	1.38629	0.239032	1	1
9015	uc007ysq.1	AK149453	N/A	0.502751	0.145573	0.148184	0.179383	0.984923	1.38629	0.239032	1	1
9040	uc007yuy.1	Leprel1	210530	0.365193	0.587095	0.349831	0.439167	0.271376	1.38629	0.239032	1	1
9045	uc007yvh.1	AK050069	N/A	0.727794	0.373575	0.434603	0.47739	0.272203	1.38629	0.239032	1	1
9086	uc007yyg.1|uc007yyh.1|uc007yyi.1|uc007yyj.1	Lrrc33	224109	0.313448	0.492322	0.50755	0.41036	-0.187985	1.38629	0.239032	1	1
9120	uc007zar.1	Kalrn	545156	0.48451	0.562337	0.477389	0.349592	0.340124	1.38629	0.239032	1	1
9123	uc007zaz.1	Ropn1	76378	0.243172	1.10605	0.22185	0.417757	1.07687	1.38629	0.239032	1	1
9208	uc007zhc.1|uc007zhd.1|uc007zhe.1	Sidt1	320007	0.288768	0.262007	0.648371	0.271965	-0.740697	1.38629	0.239032	1	1
9370	uc007zsm.1|uc007zsn.1|uc007zso.1	Cxadr	13052	0.412293	0.553675	0.370225	0.424977	0.280654	1.38629	0.239032	1	1
9443	uc007zxm.1	AK038602	N/A	0.132239	0.24889	0.772134	0.181745	-1.32353	1.38629	0.239032	1	1
9451	uc007zye.1	AK038992	N/A	0.342921	0.322706	0.5866	0.463932	-0.658335	1.38629	0.239032	1	1
9507	uc008adk.1	Mx2	17858	0.19773	0.624667	0.309243	0.305718	0.419341	1.38629	0.239032	1	1
9514	uc008aea.1|uc008aeb.1|uc008aec.1	AK043155	N/A	0.370531	0.300596	0.537694	0.256634	-0.243149	1.38629	0.239032	1	1
9549	uc008ahb.1	AK178082	N/A	0.475067	0.447064	0.520097	0.489687	-0.131002	1.38629	0.239032	1	1
9665	uc008app.1	4930546H06Rik	N/A	0.431306	0.467073	0.0326762	0.614102	0.474054	1.38629	0.239032	1	1
9718	uc008ark.1	AK008833	N/A	0.32423	0.419536	0.31059	0.543085	-0.198839	1.38629	0.239032	1	1
9789	uc008avw.1|uc008avx.1	Dnase1l2	66705	0.247231	0.295192	0.36156	0.595317	-0.818915	1.38629	0.239032	1	1
9811	uc008axx.1	AK006941	N/A	0.207302	0.195082	0.453912	1.28213	-2.10916	1.38629	0.239032	1	1
10083	uc008bly.1	DQ698253	N/A	0.481758	0.453361	0.527422	0.496584	-0.131002	1.38629	0.239032	1	1
10093	uc008bmi.1	DQ696325	N/A	0.468559	0.44094	0.512972	0.482979	-0.131002	1.38629	0.239032	1	1
10146	uc008boj.1	DQ723383	N/A	0.468559	0.44094	0.512972	0.482979	-0.131002	1.38629	0.239032	1	1
10172	uc008bqd.1|uc008bqe.1|uc008bqf.1	Scube3	268935	0.32098	0.324539	0.562611	0.330855	-0.468952	1.38629	0.239032	1	1
10207	uc008bsx.1|uc008bsy.1	Fgd2	26382	0.221954	0.266843	0.516139	0.208342	-0.567713	1.38629	0.239032	1	1
10216	uc008btn.1|uc008bto.1	Mdga1	74762	0.477885	0.552052	0.401081	0.262151	0.63497	1.38629	0.239032	1	1
10223	uc008bud.1	Glp1r	14652	0.439136	0.260999	0.531364	0.214412	-0.0911076	1.38629	0.239032	1	1
10278	uc008byh.1	AK161843	N/A	0.456085	0.357666	0.610273	0.378706	-0.281353	1.38629	0.239032	1	1
10281	uc008byl.1	1700029I08Rik	N/A	0.19989	0.705404	0.246192	0.283306	0.773763	1.38629	0.239032	1	1
10306	uc008cak.1|uc008cal.1	Rps18	20084	0.0587089	0.178111	0.350141	0.554468	-1.9335	1.38629	0.239032	1	1
10323	uc008cbt.1|uc008cbu.1|uc008cbv.1	Tap1	21354	0.364769	0.230321	0.576901	0.423717	-0.749712	1.38629	0.239032	1	1
10401	uc008chl.1	H2-Q2	null	0.124499	1.40593	0.306675	0.288743	1.36196	1.38629	0.239032	1	1
10402	uc008chm.1	H2-Q1	15006	0.170393	0.187073	0.26427	0.687907	-1.41342	1.38629	0.239032	1	1
10544	uc008cpg.1	AK161361	N/A	0.535045	0.162745	0.153081	0.476501	0.148397	1.38629	0.239032	1	1
10569	uc008crk.1	1600014C23Rik	null	0.528281	0.0621402	0.144586	0.272267	0.502208	1.38629	0.239032	1	1
10681	uc008daj.1	Ebi3	50498	0.262901	0.659743	0.287819	0.210769	0.887928	1.38629	0.239032	1	1
10685	uc008dao.1	Stap2	106766	0.36707	0.259074	0.502327	0.472955	-0.639326	1.38629	0.239032	1	1
10698	uc008dbj.1	AK038632	N/A	0.275487	0.345662	0.452397	0.946545	-1.17133	1.38629	0.239032	1	1
10700	uc008dbl.1|uc008dbm.1	Ticam1	106759	0.285324	0.467064	0.407484	0.613941	-0.441034	1.38629	0.239032	1	1
10737	uc008dee.1	Cd70	21948	0.365625	0.688146	0.0889496	0.167498	2.03882	1.38629	0.239032	1	1
10791	uc008dhr.1	DQ551012	N/A	0.468559	0.44094	0.512972	0.482979	-0.131002	1.38629	0.239032	1	1
10875	uc008dmm.1|uc008dmn.1|uc008dmo.1	Spdya	70891	0.0271713	0.64583	0.0297467	0.0280075	3.54261	1.38629	0.239032	1	1
10923	uc008dqd.1	AK006637	N/A	0.324633	0.342441	0.379654	0.590236	-0.539973	1.38629	0.239032	1	1
10961	uc008dtl.1	Slc3a1	20532	0.233495	0.309298	0.31039	0.665377	-0.846134	1.38629	0.239032	1	1
11021	uc008dye.1|uc008dyf.1	Map3k8	26410	0.447917	0.502446	0.330586	0.451897	0.280418	1.38629	0.239032	1	1
11171	uc008ele.1	Gfra3	14587	0.926907	0.301938	0.25369	0.293977	1.16593	1.38629	0.239032	1	1
11175	uc008elj.1	BC094408	N/A	0.520044	0.423677	0.0698637	0.0657788	2.79855	1.38629	0.239032	1	1
11219	uc008eom.1|uc008eon.1|uc008eoo.1	Dnd1	213236	0.445348	0.574103	0.454495	0.342224	0.35565	1.38629	0.239032	1	1
11245	uc008eqg.1	Pcdhb21	93892	0.403615	0.510387	0.220935	0.260021	0.926295	1.38629	0.239032	1	1
11304	uc008eva.1	AK044430	N/A	0.386255	0.433008	0.52333	0.426433	-0.21324	1.38629	0.239032	1	1
11330	uc008ewm.1	AK079957	N/A	0.131056	0.369997	0.215218	0.607909	-0.716152	1.38629	0.239032	1	1
11332	uc008ewq.1|uc008ewv.1	Tnfaip8	106869	0.343014	0.437758	0.572045	0.374555	-0.277853	1.38629	0.239032	1	1
11347	uc008exm.1|uc008exn.1|uc008exo.1|uc008exp.1|uc008exq.1	Sncaip	67847	0.482924	0.282567	0.540488	0.439471	-0.356336	1.38629	0.239032	1	1
11370	uc008ezg.1|uc008ezh.1	1700011I03Rik	75444	0.501634	0.160961	0.187256	0.300916	0.440736	1.38629	0.239032	1	1
11397	uc008fbk.1|uc008fbl.1|uc008fbm.1	Pdgfrb	18596	0.474142	0.465001	0.577615	0.468089	-0.155057	1.38629	0.239032	1	1
11420	uc008fcy.1	Adrb2	11555	0.46268	0.705657	0.489067	0.444025	0.324366	1.38629	0.239032	1	1
11422	uc008fda.1|uc008fdb.1|uc008fdc.1	Htr4	15562	0.531978	0.433747	0.336339	0.316328	0.565267	1.38629	0.239032	1	1
11429	uc008fdm.1	AK196959	N/A	1.13221	0.0911859	0.106082	0.389346	1.30414	1.38629	0.239032	1	1
11453	uc008ffk.1	Grp	225642	0.158545	0.149199	0.520721	0.245135	-1.31535	1.38629	0.239032	1	1
11532	uc008fio.1	DQ719700	N/A	0.462227	0.434981	0.50604	0.476452	-0.131002	1.38629	0.239032	1	1
11536	uc008fis.1	DQ715424	N/A	0.462227	0.434981	0.50604	0.476452	-0.131002	1.38629	0.239032	1	1
11555	uc008fjl.1	DQ726911	N/A	0.481758	0.453361	0.527422	0.496584	-0.131002	1.38629	0.239032	1	1
11572	uc008fkc.1	DQ696976	N/A	0.468559	0.44094	0.512972	0.482979	-0.131002	1.38629	0.239032	1	1
11575	uc008fkf.1	DQ685280	N/A	0.462227	0.434981	0.50604	0.476452	-0.131002	1.38629	0.239032	1	1
11682	uc008frj.1	Gm96	N/A	0.378668	0.623606	0.276372	0.487898	0.391123	1.38629	0.239032	1	1
11695	uc008fsj.1	Pard6g	93737	0.659695	0.413871	0.361111	0.453328	0.398533	1.38629	0.239032	1	1
11749	uc008fwq.1|uc008fwr.1	Lrp5	16973	0.310822	0.525578	0.486852	0.375585	-0.044227	1.38629	0.239032	1	1
11798	uc008gat.1	AK086315	N/A	0.302838	0.303583	0.417013	0.515681	-0.621086	1.38629	0.239032	1	1
11862	uc008gfq.1|uc008gfr.1|uc008gfs.1	Slc25a45	107375	0.391107	0.459807	0.515834	0.287728	0.0826046	1.38629	0.239032	1	1
11878	uc008ghh.1|uc008ghi.1	Cdca5	67849	0.59182	0.395083	0.145809	0.222586	1.42166	1.38629	0.239032	1	1
11960	uc008gnm.1|uc008gnn.1	1110067I12Rik	N/A	0.597324	0.395986	0.40121	0.489727	0.15692	1.38629	0.239032	1	1
12217	uc008hea.1	ENSMUSG00000048936	N/A	0.591334	0.470863	0.448187	0.35165	0.409272	1.38629	0.239032	1	1
12234	uc008hfl.1|uc008hfm.1|uc008hfn.1	Papss2	23972	0.25219	0.264726	0.594894	0.239938	-0.691556	1.38629	0.239032	1	1
12338	uc008hmh.1	Arhgap19	71085	0.588356	0.476774	0.4652	0.235844	0.603454	1.38629	0.239032	1	1
12452	uc008hur.1	2810048G17Rik	N/A	0.368892	0.867867	0.110142	0.155553	2.21872	1.38629	0.239032	1	1
12605	uc008ihd.1|uc008ihe.1|uc008ihf.1|uc008ihg.1	Gata3	14462	0.384728	0.405622	0.508023	0.284322	-0.00363849	1.38629	0.239032	1	1
12680	uc008iob.1|uc008ioc.1	Mastl	67121	0.421376	0.62872	0.483671	0.385408	0.272962	1.38629	0.239032	1	1
12746	uc008isv.1	4921530D09Rik	77058	0.23128	0.293823	0.506404	0.476793	-0.904879	1.38629	0.239032	1	1
12781	uc008ivl.1|uc008ivm.1|uc008ivn.1|uc008ivo.1	Notch1	18128	0.418116	0.440696	0.568071	0.380154	-0.142889	1.38629	0.239032	1	1
13028	uc008jou.1|uc008jov.1|uc008jow.1|uc008jox.1	Arhgap15	76117	0.496325	0.0176211	0.614025	0.0193011	-0.301331	1.38629	0.239032	1	1
13044	uc008jqd.1|uc008jqe.1	AK142467	N/A	0.156483	0.1258	0.12655	0.637901	-1.43728	1.38629	0.239032	1	1
13066	uc008jrw.1|uc008jrx.1|uc008jry.1	Nr4a2	18227	0.27767	0.598392	0.400169	0.138172	0.702511	1.38629	0.239032	1	1
13069	uc008jsf.1	DQ713846	N/A	0.462227	0.434981	0.50604	0.476452	-0.131002	1.38629	0.239032	1	1
13176	uc008kcd.1	AK047030	N/A	0.00980362	0.00922574	0.558133	0.0101053	-4.9002	1.38629	0.239032	1	1
13234	uc008kgp.1|uc008kgq.1|uc008kgr.1	Itga4	16401	0.0120099	0.52865	0.0131483	0.388051	0.430404	1.38629	0.239032	1	1
13269	uc008kjm.1	Rtn4rl2	269295	0.108333	0.305842	0.533708	0.418751	-1.20142	1.38629	0.239032	1	1
13280	uc008kkc.1	Lrrc55	241528	0.601562	0.332398	0.413226	0.449855	0.113865	1.38629	0.239032	1	1
13517	uc008kud.1	Rapsn	19400	0.596375	0.300653	0.489676	0.482998	-0.116803	1.38629	0.239032	1	1
13518	uc008kue.1	AK020549	N/A	0.0634598	0.238884	0.416865	0.523321	-1.63675	1.38629	0.239032	1	1
13667	uc008lcn.1	DQ568633	N/A	0.468559	0.44094	0.512972	0.482979	-0.131002	1.38629	0.239032	1	1
13725	uc008let.1	DQ727056	N/A	0.475067	0.447064	0.520097	0.489687	-0.131002	1.38629	0.239032	1	1
13758	uc008lgr.1|uc008lgs.1	AK140370	N/A	0.596338	0.30337	0.158995	0.412976	0.653514	1.38629	0.239032	1	1
13775	uc008lhx.1|uc008lhy.1	E430002G05Rik	N/A	0.252632	0.506613	0.441242	0.265801	0.102767	1.38629	0.239032	1	1
13779	uc008lie.1|uc008lif.1|uc008lig.1|uc008lih.1|uc008lii.1|uc008lij.1|uc008lik.1	Cd44	12505	0.217802	0.197659	0.680318	0.29651	-1.23339	1.38629	0.239032	1	1
13797	uc008ljt.1	AK043780	N/A	0.400465	0.553293	0.235731	0.366295	0.663798	1.38629	0.239032	1	1
13913	uc008lrg.1	AK083230	N/A	0.569474	0.357269	0.290943	0.352197	0.527037	1.38629	0.239032	1	1
13965	uc008lug.1|uc008luh.1|uc008lui.1|uc008luj.1	Ltk	17005	0.457135	0.415778	0.741503	0.455417	-0.455417	1.38629	0.239032	1	1
14007	uc008lze.1	LOC574418	N/A	0.258245	0.359058	0.532032	0.271462	-0.380308	1.38629	0.239032	1	1
14055	uc008mdh.1	AK015893	N/A	0.765435	0.432187	0.242084	0.490923	0.708273	1.38629	0.239032	1	1
14060	uc008mdr.1	Hdc	15186	0.215768	0.487317	0.519681	0.415159	-0.41102	1.38629	0.239032	1	1
14187	uc008mok.1|uc008mol.1|uc008mom.1|uc008mon.1|uc008moo.1	Ankrd5	319196	0.409165	0.583532	0.162701	0.268287	1.20371	1.38629	0.239032	1	1
14200	uc008mpt.1	Macrod2	72899	0.339134	0.457607	0.297388	0.502113	-0.00498764	1.38629	0.239032	1	1
14254	uc008mtj.1|uc008mtk.1	Cstl1	228756	0.216396	0.132737	0.566851	0.241133	-1.21055	1.38629	0.239032	1	1
14270	uc008muc.1	Cst7	13011	0.0354454	0.100071	1.31944	0.365375	-3.63605	1.38629	0.239032	1	1
14373	uc008myk.1	DQ688019	N/A	0.462227	0.434981	0.50604	0.476452	-0.131002	1.38629	0.239032	1	1
14378	uc008myp.1	DQ565635	N/A	0.481758	0.453361	0.527422	0.496584	-0.131002	1.38629	0.239032	1	1
14534	uc008nff.1	Trib3	228775	0.483659	0.470843	0.438208	0.601686	-0.123616	1.38629	0.239032	1	1
14601	uc008njn.1	AK145231	N/A	0.315363	0.237418	0.230169	0.541777	-0.481791	1.38629	0.239032	1	1
14627	uc008nlq.1	Gdf5	14563	0.516961	0.375295	0.291079	0.182714	0.913204	1.38629	0.239032	1	1
14653	uc008nol.1	mKIAA0889	N/A	0.404527	0.45436	0.538109	0.304883	0.0269485	1.38629	0.239032	1	1
14678	uc008nqj.1	AK134637	N/A	0.176094	0.787142	0.0481953	0.0226882	3.76437	1.38629	0.239032	1	1
14702	uc008nsn.1	AK082432	N/A	0.286845	0.708584	0.314033	0.369588	0.542121	1.38629	0.239032	1	1
14742	uc008nve.1	Wfdc2	67701	0.338197	0.545591	0.317359	0.348603	0.408261	1.38629	0.239032	1	1
14747	uc008nvl.1	Wfdc6b	433502	0.339516	0.439316	0.325234	0.656181	-0.333551	1.38629	0.239032	1	1
14768	uc008nwo.1	AK015392	N/A	0.443457	0.440544	0.52414	0.459221	-0.153675	1.38629	0.239032	1	1
14816	uc008oan.1	AK027991	N/A	0.542901	0.428299	0.472401	0.404344	0.147611	1.38629	0.239032	1	1
15054	uc008orx.1	Crh	12918	1.04911	0.0779408	0.392922	0.227659	0.860857	1.38629	0.239032	1	1
15103	uc008owa.1|uc008owb.1	Kcnmb2	72413	0.533699	0.399467	0.318596	0.362505	0.454264	1.38629	0.239032	1	1
15178	uc008pbg.1|uc008pbh.1	Intu	380614	0.439707	0.663311	0.403776	0.430116	0.403523	1.38629	0.239032	1	1
15219	uc008pee.1|uc008pef.1	Maml3	433586	0.567584	0.282461	0.348935	0.139451	0.799517	1.38629	0.239032	1	1
15255	uc008phf.1	Gm410	242037	0.427823	0.366002	0.638691	0.380851	-0.361028	1.38629	0.239032	1	1
15258	uc008pho.1	AK005707	N/A	0.812454	0.470498	0.228066	0.386515	1.06179	1.38629	0.239032	1	1
15272	uc008piq.1	P2ry13	74191	0.462617	0.499367	0.506464	0.280499	0.289715	1.38629	0.239032	1	1
15304	uc008pkk.1	AK039238	N/A	0.28038	0.498388	0.460433	0.529846	-0.346643	1.38629	0.239032	1	1
15310	uc008pkt.1	AK144610	N/A	0.260122	0.428381	0.498362	0.536254	-0.58756	1.38629	0.239032	1	1
15393	uc008pqy.1	SH3d19	N/A	0.72266	0.22668	0.263711	0.248292	0.890774	1.38629	0.239032	1	1
15397	uc008prd.1	AK080030	N/A	0.383557	0.328133	0.572607	0.395358	-0.443706	1.38629	0.239032	1	1
15427	uc008ptv.1|uc008ptw.1	Ttc24	214191	0.549558	0.381098	0.0971413	0.208164	1.608	1.38629	0.239032	1	1
15431	uc008pue.1|uc008puf.1	AK007191	N/A	0.555779	0.329472	0.46715	0.229982	0.344654	1.38629	0.239032	1	1
15476	uc008pyg.1	Thbs3	21827	0.402556	0.389064	0.798046	0.426156	-0.628961	1.38629	0.239032	1	1
15491	uc008pzf.1	AK136654	N/A	0.0369782	0.0347985	0.0404832	0.643066	-3.25146	1.38629	0.239032	1	1
15629	uc008qif.1	Tnfaip8l2	69769	0.304869	0.286898	0.700908	0.282824	-0.733238	1.38629	0.239032	1	1
15640	uc008qji.1	AK144859	N/A	0.13089	0.369526	0.429893	0.629621	-1.0822	1.38629	0.239032	1	1
15678	uc008qmn.1	Hist2h4	97122	0.257834	0.323514	0.0940878	0.531538	-0.105898	1.38629	0.239032	1	1
15726	uc008qps.1	Phgdh	236539	0.274236	0.378503	0.400305	0.546502	-0.536566	1.38629	0.239032	1	1
15939	uc008res.1	AK152002	N/A	0.313099	0.368303	0.514165	0.403417	-0.42933	1.38629	0.239032	1	1
15947	uc008rfg.1	AK079194	N/A	0.361824	0.261919	0.487531	0.774604	-1.01684	1.38629	0.239032	1	1
15987	uc008riq.1	Casp6	12368	0.45969	0.0763388	0.532864	0.250852	-0.548021	1.38629	0.239032	1	1
15994	uc008rjf.1|uc008rjg.1|uc008rji.1|uc008rjj.1|uc008rjk.1	Lef1	16842	0.620823	0.232418	0.341366	0.180453	0.709404	1.38629	0.239032	1	1
16017	uc008rky.1	Tacr3	21338	0.765204	0.480063	0.408893	0.375593	0.666636	1.38629	0.239032	1	1
16043	uc008rnf.1	Adh1	11522	0.794902	0.434346	0.196506	0.264309	1.41552	1.38629	0.239032	1	1
16063	uc008rou.1|uc008rov.1|uc008row.1	Gbp3	55932	0.624474	0.303504	0.476308	0.4882	-0.0557034	1.38629	0.239032	1	1
16184	uc008rxy.1|uc008rxz.1|uc008rya.1|uc008ryb.1	Chd7	320790	0.360964	0.472632	0.553807	0.222715	0.102321	1.38629	0.239032	1	1
16236	uc008sci.1|uc008scj.1	Ttpa	50500	0.414769	0.498742	0.607783	0.392883	-0.131467	1.38629	0.239032	1	1
16275	uc008sfq.1	Gabrr2	14409	0.0751782	0.0707464	0.658436	0.251848	-2.64109	1.38629	0.239032	1	1
16310	uc008shs.1	AK139295	N/A	0.41443	0.359999	0.575864	0.4929	-0.464738	1.38629	0.239032	1	1
16332	uc008sjc.1	Dnaic1	68922	0.635762	0.415056	0.242058	0.241466	1.11985	1.38629	0.239032	1	1
16465	uc008spj.1|uc008spk.1|uc008spl.1	4930417M19Rik	N/A	0.452176	0.52242	0.363805	0.441936	0.274488	1.38629	0.239032	1	1
16494	uc008sre.1	Reck	53614	0.453066	0.481626	0.55112	0.458357	-0.111045	1.38629	0.239032	1	1
16597	uc008sxy.1|uc008sxz.1	Epb4.1l4b	54357	0.487496	0.480611	0.457432	0.550369	-0.0579716	1.38629	0.239032	1	1
16746	uc008tin.1	Aldoart1	353204	0.200037	0.533362	0.145998	0.343653	0.582845	1.38629	0.239032	1	1
16826	uc008toh.1	Cdkn2a	12578	0.275179	0.265869	0.0440552	0.564375	-0.169336	1.38629	0.239032	1	1
16855	uc008tpo.1	DQ698901	N/A	0.481758	0.453361	0.527422	0.496584	-0.131002	1.38629	0.239032	1	1
16906	uc008trn.1	DQ695450	N/A	0.481758	0.453361	0.527422	0.496584	-0.131002	1.38629	0.239032	1	1
16935	uc008ttg.1	Cyp2j12	N/A	0.226682	0.255983	0.54597	0.140194	-0.507529	1.38629	0.239032	1	1
16954	uc008tum.1|uc008tun.1	Usp1	230484	0.671253	0.388024	0.461911	0.294997	0.484889	1.38629	0.239032	1	1
16961	uc008tuz.1	BC020077	N/A	0.357886	0.283612	0.494915	0.601886	-0.773784	1.38629	0.239032	1	1
17015	uc008tyu.1	BC026682	N/A	0.0192367	0.0194151	0.0858764	0.548599	-4.03696	1.38629	0.239032	1	1
17139	uc008uhl.1|uc008uhm.1|uc008uhn.1	Mutyh	70603	0.267125	0.555878	0.368353	0.377872	0.141286	1.38629	0.239032	1	1
17200	uc008ulm.1	4930538K18Rik	75180	0.386642	0.492266	0.423287	0.586084	-0.199674	1.38629	0.239032	1	1
17328	uc008uus.1|uc008uut.1	Gjb3	14620	0.293624	0.553985	0.11379	0.107137	1.93983	1.38629	0.239032	1	1
17332	uc008uux.1	AK039749	N/A	0.38108	0.512307	0.168866	0.252517	1.08415	1.38629	0.239032	1	1
17335	uc008uvb.1	Csmd2	null	0.443332	0.639656	0.498385	0.441784	0.204025	1.38629	0.239032	1	1
17442	uc008vcz.1	Nr0b2	23957	0.520133	0.489471	0.267968	0.409986	0.574531	1.38629	0.239032	1	1
17451	uc008vdq.1|uc008vdr.1	Hmgn2	15331	0.463658	0.333646	0.447878	0.50604	-0.258737	1.38629	0.239032	1	1
17477	uc008vfn.1|uc008vfo.1	Ldlrap1	100017	0.35954	1.00132	0.480038	0.479092	0.504715	1.38629	0.239032	1	1
17498	uc008vhe.1	nssr 1	N/A	0.742564	0.0104103	0.0121109	0.0114028	5.00103	1.38629	0.239032	1	1
17560	uc008vlp.1|uc008vlq.1	Tmco4	77056	0.419654	0.550283	0.42554	0.326205	0.367647	1.38629	0.239032	1	1
17598	uc008voc.1	Epha2	13836	0.499045	0.955731	0.412155	0.324883	0.980986	1.38629	0.239032	1	1
17608	uc008vos.1|uc008vot.1	Fblim1	74202	0.782282	0.259304	0.417435	0.415989	0.321661	1.38629	0.239032	1	1
17712	uc008vvk.1|uc008vvl.1|uc008vvm.1	Casz1	69743	0.326548	0.492567	0.673197	0.421843	-0.418846	1.38629	0.239032	1	1
17722	uc008vwe.1	AK007223	N/A	0.136209	0.215176	0.595224	0.235324	-1.24101	1.38629	0.239032	1	1
17791	uc008wcb.1	B230396O12Rik	N/A	0.493631	0.518694	0.331621	0.373934	0.520844	1.38629	0.239032	1	1
17815	uc008wed.1	Mmp23	26561	0.405515	0.38161	0.49618	0.639282	-0.528615	1.38629	0.239032	1	1
17841	uc008wfw.1|uc008wfx.1|uc008wfy.1	Tnfrsf18	21936	0.194737	0.661031	0.317412	0.364267	0.328127	1.38629	0.239032	1	1
17847	uc008wgm.1	2310042D19Rik	74183	0.249292	0.276488	0.497105	0.568988	-1.0198	1.38629	0.239032	1	1
17941	uc008wor.1	Lrrc17	null	0.396642	0.582286	0.295281	0.34343	0.616039	1.38629	0.239032	1	1
17959	uc008wqr.1	AK030236	N/A	0.605165	0.367388	0.153652	0.04589	2.28508	1.38629	0.239032	1	1
17989	uc008wsq.1	AK015504	N/A	0.343783	0.323516	0.779618	0.354359	-0.764987	1.38629	0.239032	1	1
18021	uc008wva.1	AK132123	N/A	0.445976	0.377717	0.0976474	0.505667	0.449196	1.38629	0.239032	1	1
18195	uc008xjg.1|uc008xjh.1|uc008xji.1|uc008xjk.1|uc008xjl.1	Lcorl	209707	0.30154	0.349171	0.638165	0.343616	-0.593385	1.38629	0.239032	1	1
18230	uc008xmd.1|uc008xme.1|uc008xmf.1	3110047P20Rik	319807	0.609075	0.405022	0.344871	0.217899	0.849578	1.38629	0.239032	1	1
18278	uc008xqk.1	Yipf7	75581	0.143002	0.511379	0.0626217	0.265324	0.996672	1.38629	0.239032	1	1
18284	uc008xqx.1	Cox7b2	78174	0.188983	0.118561	0.620692	0.259731	-1.5174	1.38629	0.239032	1	1
18325	uc008xul.1|uc008xum.1	Kdr	16542	0.297453	0.427661	0.504399	0.319552	-0.184349	1.38629	0.239032	1	1
18486	uc008ygg.1|uc008ygh.1	Bmp3	110075	0.448882	0.591842	0.0151084	0.122476	2.9192	1.38629	0.239032	1	1
18534	uc008ykg.1	Ibsp	15891	0.282406	0.664395	0.0579692	0.0909665	2.66837	1.38629	0.239032	1	1
18655	uc008ytm.1	AK006334	N/A	0.814438	0.398542	0.213991	0.436538	0.898872	1.38629	0.239032	1	1
18656	uc008ytn.1	AK077135	N/A	0.476981	0.423214	0.537111	0.224757	0.240698	1.38629	0.239032	1	1
18662	uc008ytw.1|uc008ytx.1	Crybb2	12961	0.324019	0.481544	0.45747	0.575818	-0.359174	1.38629	0.239032	1	1
18689	uc008yve.1	DQ720544	N/A	0.468559	0.44094	0.512972	0.482979	-0.131002	1.38629	0.239032	1	1
18709	uc008yvy.1	DQ557359	N/A	0.481758	0.453361	0.527422	0.496584	-0.131002	1.38629	0.239032	1	1
18771	uc008yyj.1	Cmklr1	14747	0.411979	0.364888	0.596949	0.324736	-0.246605	1.38629	0.239032	1	1
18912	uc008zgg.1	Hrk	12123	0.350606	0.419922	0.544352	0.381106	-0.264319	1.38629	0.239032	1	1
18949	uc008ziq.2	Rpl6	19988	0.252549	0.369696	0.583693	0.46279	-0.749996	1.38629	0.239032	1	1
18976	uc008zkz.1|uc008zla.1	Rad9b	231724	0.362714	0.259044	0.737831	0.438676	-0.920085	1.38629	0.239032	1	1
19014	uc008zoo.1	Kntc1	208628	0.511058	0.351449	0.24209	0.232999	0.86034	1.38629	0.239032	1	1
19063	uc008zsh.1	Fzd10	93897	0.66398	0.484789	0.363456	0.460206	0.479964	1.38629	0.239032	1	1
19082	uc008ztp.1|uc008ztq.1	4930579G22Rik	69034	0.375167	0.404391	0.530179	0.38671	-0.234091	1.38629	0.239032	1	1
19095	uc008zun.1	A330070K13Rik	381673	1.29693	0.0508509	0.0591579	0.0556989	3.55267	1.38629	0.239032	1	1
19110	uc008zwm.1|uc008zwn.1|uc008zwo.1	Lat2	56743	0.258406	0.221033	0.282898	0.526874	-0.756168	1.38629	0.239032	1	1
19147	uc008zzj.1|uc008zzk.1	Srcrb4d	109267	0.493369	0.857122	0.366432	0.340348	0.934151	1.38629	0.239032	1	1
19161	uc009aay.1|uc009aaz.1|uc009aba.1|uc009abb.1	Emid2	140709	0.375276	0.770825	0.161096	0.151676	1.87355	1.38629	0.239032	1	1
19165	uc009abg.1	Cldn15	60363	0.25942	0.261565	0.811453	0.420202	-1.24129	1.38629	0.239032	1	1
19242	uc009agu.1|uc009agv.1	Uncx4.1	N/A	0.300307	0.236464	0.507693	0.419046	-0.787855	1.38629	0.239032	1	1
19256	uc009aht.1	Grifin	77998	0.126923	0.358328	0.555821	0.0654127	-0.356405	1.38629	0.239032	1	1
19264	uc009ail.1|uc009aim.1|uc009ain.1	Sdk1	330222	0.441546	0.5811	0.413741	0.287257	0.544824	1.38629	0.239032	1	1
19364	uc009aoz.1	AK036974	N/A	0.565792	0.379024	0.325457	0.454698	0.276272	1.38629	0.239032	1	1
19388	uc009aqm.1	DQ694056	N/A	0.462227	0.434981	0.50604	0.476452	-0.131002	1.38629	0.239032	1	1
19479	uc009aur.1	BC044870	N/A	0.340583	0.445921	0.518768	0.442643	-0.289697	1.38629	0.239032	1	1
19666	uc009bir.1	BC064033	N/A	0.201476	0.547735	0.220573	0.115375	1.15713	1.38629	0.239032	1	1
19677	uc009bjh.1	Atp6v0c	11984	0.618561	0.407468	0.0677175	0.0637579	2.96421	1.38629	0.239032	1	1
19694	uc009bkw.1|uc009bkx.1|uc009bky.1|uc009bkz.1|uc009blb.1	Hipk2	15258	0.301925	0.284418	0.64427	0.33883	-0.745593	1.38629	0.239032	1	1
19739	uc009bnz.1|uc009boa.1|uc009bob.1	Tcrb	null	0.820126	0.429334	0.10108	0.0951702	2.67054	1.38629	0.239032	1	1
19831	uc009bto.1|uc009btp.1|uc009btq.1	mKIAA4190	N/A	0.393299	0.383829	0.489958	0.529455	-0.391516	1.38629	0.239032	1	1
19887	uc009bxz.1	Hoxa2	15399	0.366279	0.382985	0.82427	0.482423	-0.802373	1.38629	0.239032	1	1
19889	uc009byc.1	AK142386	N/A	0.0627611	0.0590617	0.06871	0.582255	-2.41779	1.38629	0.239032	1	1
19899	uc009byq.1	U20369	N/A	0.337178	0.296244	0.0348668	0.554165	0.104821	1.38629	0.239032	1	1
19909	uc009bzd.1|uc009bze.1|uc009bzf.1|uc009bzg.1|uc009bzh.1|uc009bzi.1|uc009bzj.1	Creb5	231991	0.458016	0.777281	0.491257	0.30331	0.636618	1.38629	0.239032	1	1
19985	uc009cdu.1|uc009cdv.1	6230405M12Rik	N/A	0.570896	0.440351	0.260996	0.40909	0.593718	1.38629	0.239032	1	1
19994	uc009cei.1	A930038C07Rik	68169	0.555014	0.41234	0.423735	0.308628	0.401486	1.38629	0.239032	1	1
20046	uc009cil.1|uc009cim.1	Vamp5	53620	0.56984	0.206729	0.384257	0.406905	-0.02686	1.38629	0.239032	1	1
20082	uc009ckl.1	DQ726470	N/A	0.316711	0.298043	0.346731	0.652929	-0.701428	1.38629	0.239032	1	1
20112	uc009cmb.1|uc009cmc.1|uc009cmd.1	Dqx1	93838	0.319298	0.181869	0.555436	0.121674	-0.434098	1.38629	0.239032	1	1
20133	uc009cnm.1	AK075695	N/A	0.211585	0.497782	0.46328	0.545239	-0.507634	1.38629	0.239032	1	1
20194	uc009crm.1|uc009crn.1	Snrpg	68011	0.240677	0.497085	0.700153	0.211396	-0.305166	1.38629	0.239032	1	1
20216	uc009ctj.1	1190003M12Rik	N/A	0.301946	0.93363	0.37779	0.489088	0.511284	1.38629	0.239032	1	1
20218	uc009ctl.1|uc009ctm.1|uc009ctn.1	Arhgap25	232201	0.163492	0.409498	0.460931	0.559735	-0.832929	1.38629	0.239032	1	1
20511	uc009dph.1	DQ693239	N/A	0.462227	0.434981	0.50604	0.476452	-0.131002	1.38629	0.239032	1	1
20578	uc009dtg.1|uc009dth.1|uc009dti.1	Acrbp	54137	0.0125761	0.614641	0.0137681	0.0129631	4.55236	1.38629	0.239032	1	1
20594	uc009duk.1	Scnn1a	20276	0.286486	0.560763	0.363822	0.389797	0.168952	1.38629	0.239032	1	1
20697	uc009dzd.1	DQ689480	N/A	0.468559	0.44094	0.512972	0.482979	-0.131002	1.38629	0.239032	1	1
20756	uc009ebk.1	DQ541918	N/A	0.462227	0.434981	0.50604	0.476452	-0.131002	1.38629	0.239032	1	1
20768	uc009ebw.1	DQ568592	N/A	0.481758	0.453361	0.527422	0.496584	-0.131002	1.38629	0.239032	1	1
20771	uc009ebz.1	DQ724027	N/A	0.475067	0.447064	0.520097	0.489687	-0.131002	1.38629	0.239032	1	1
20809	uc009edt.1	BC091771	N/A	0.497033	0.362705	0.551605	0.364672	-0.0918859	1.38629	0.239032	1	1
20843	uc009eft.1	Clec1a	243653	0.332639	0.657364	0.169944	0.308587	1.04882	1.38629	0.239032	1	1
20935	uc009emd.1	Hist4h4	320332	0.548175	0.309515	0.24005	0.452033	0.309511	1.38629	0.239032	1	1
20979	uc009epk.1|uc009epl.1	Kcnj8	16523	0.234522	0.308969	0.669011	0.339163	-0.891417	1.38629	0.239032	1	1
20991	uc009eqj.1|uc009eqk.1|uc009eql.1|uc009eqm.1|uc009eqn.1|uc009eqo.1|uc009eqp.1|uc009eqq.1	Sox5	20678	0.410726	0.376252	0.623364	0.226176	-0.110357	1.38629	0.239032	1	1
21008	uc009erw.1|uc009erx.1|uc009ery.1|uc009erz.1|uc009esa.1	Itpr2	16439	0.566263	0.443685	0.479773	0.281521	0.407754	1.38629	0.239032	1	1
21051	uc009euz.1|uc009eva.1	9930022N03Rik	N/A	0.611455	0.287428	0.446059	0.455025	-0.00352657	1.38629	0.239032	1	1
21245	uc009fgz.1	Slc8a2	110891	0.605781	0.349644	0.433289	0.333023	0.318209	1.38629	0.239032	1	1
21326	uc009fls.1|uc009flt.1	Klc3	232943	0.213824	0.328188	0.52108	0.332663	-0.655479	1.38629	0.239032	1	1
21337	uc009fmj.1|uc009fmk.1	Zfp296	63872	0.476785	0.50371	0.376527	0.471371	0.20962	1.38629	0.239032	1	1
21438	uc009ftd.1	EG632778	N/A	0.51349	0.260194	0.3027	0.162857	0.732787	1.38629	0.239032	1	1
21468	uc009fvf.1	Mia1	12587	0.121297	0.342444	0.597581	0.125029	-0.6399	1.38629	0.239032	1	1
21514	uc009fys.1	Zfp36	22695	0.387608	0.382996	0.318259	1.03879	-0.816408	1.38629	0.239032	1	1
21533	uc009fzw.1|uc009fzx.1|uc009fzy.1	5830482F20Rik	N/A	0.489993	0.741845	0.416642	0.342359	0.698638	1.38629	0.239032	1	1
21614	uc009gfj.1|uc009gfk.1	Upk1a	109637	0.212493	0.750224	0.290829	0.328616	0.636135	1.38629	0.239032	1	1
21618	uc009gfr.1	AK131900	N/A	0.668093	0.377225	0.47542	0.344324	0.350696	1.38629	0.239032	1	1
21698	uc009glb.1	AK034698	N/A	0.468393	0.440781	0.648525	0.440203	-0.260016	1.38629	0.239032	1	1
21699	uc009glc.1	Zfp619	70227	0.550607	0.404803	0.445817	0.360629	0.244543	1.38629	0.239032	1	1
21793	uc009gqm.1|uc009gqn.1|uc009gqo.1|uc009gqp.1|uc009gqq.1	Zfp473	243963	0.419737	0.446965	0.596733	0.362619	-0.146524	1.38629	0.239032	1	1
21796	uc009gqx.1|uc009gqy.1|uc009gqz.1|uc009gra.1|uc009grb.1	Il4i1	14204	0.80773	0.0253345	0.479812	0.0277498	0.714845	1.38629	0.239032	1	1
21808	uc009gse.1	AK020101	N/A	0.417823	0.266568	0.385524	0.569177	-0.480227	1.38629	0.239032	1	1
21811	uc009gsk.1|uc009gsl.1	Bcl2l12	75736	0.466973	0.341294	0.420035	0.630844	-0.378692	1.38629	0.239032	1	1
21830	uc009gtx.1|uc009gty.1	Slc17a7	72961	0.313756	0.276742	0.150886	0.545288	-0.237518	1.38629	0.239032	1	1
21931	uc009hax.1|uc009hay.1	Csrp3	13009	0.661123	0.402424	0.0421279	0.160003	2.39553	1.38629	0.239032	1	1
21961	uc009hcy.1|uc009hcz.1|uc009hda.1|uc009hdb.1|uc009hdc.1	Siglech	233274	0.328553	0.456457	0.71966	0.379142	-0.485149	1.38629	0.239032	1	1
22067	uc009hko.1	DQ565854	N/A	0.475067	0.447064	0.520097	0.489687	-0.131002	1.38629	0.239032	1	1
22194	uc009hpo.1	DQ715921	N/A	0.468559	0.44094	0.512972	0.482979	-0.131002	1.38629	0.239032	1	1
22230	uc009hqy.1	AK043101	N/A	0.359871	0.165962	0.52921	0.327806	-0.704715	1.38629	0.239032	1	1
22247	uc009hrs.1	DQ726121	N/A	0.481758	0.453361	0.527422	0.496584	-0.131002	1.38629	0.239032	1	1
22274	uc009hst.1	DQ546551	N/A	0.481758	0.453361	0.527422	0.496584	-0.131002	1.38629	0.239032	1	1
22293	uc009htm.1	DQ690772	N/A	0.481758	0.453361	0.527422	0.496584	-0.131002	1.38629	0.239032	1	1
22365	uc009hwn.1	AK035406	N/A	0.378938	0.3566	0.478678	0.736124	-0.723851	1.38629	0.239032	1	1
22378	uc009hxt.1|uc009hxu.1|uc009hxv.1	Isg20	57444	0.203963	0.607881	0.443414	0.382579	-0.0249279	1.38629	0.239032	1	1
22387	uc009hyn.1	AK086341	N/A	1.06895	0.251483	0.409592	0.220366	1.06768	1.38629	0.239032	1	1
22401	uc009hzg.1	AK017243	N/A	0.123786	0.330053	0.519492	0.36152	-0.95698	1.38629	0.239032	1	1
22416	uc009ias.1|uc009iat.1	Fes	14159	0.430448	0.476581	0.54057	0.482853	-0.174183	1.38629	0.239032	1	1
22455	uc009idp.1	AK042300	N/A	0.426264	0.707661	0.281115	0.453733	0.625809	1.38629	0.239032	1	1
22588	uc009ims.1|uc009imt.1	P4ha3	320452	0.397933	0.119622	0.800558	0.43165	-1.25146	1.38629	0.239032	1	1
22600	uc009inp.1	BC044745	N/A	0.201211	1.07299	0.0734254	0.276537	1.86433	1.38629	0.239032	1	1
22650	uc009isf.1|uc009isg.1	Trim68	101700	0.536497	0.43474	0.326268	0.199646	0.884996	1.38629	0.239032	1	1
22794	uc009iyu.1|uc009iyx.1|uc009iyy.1	8030491N06Rik	N/A	0.0397757	0.0374311	0.0435458	0.506734	-2.83337	1.38629	0.239032	1	1
22840	uc009jba.1	Syt9	60510	0.555765	0.379599	0.461238	0.277192	0.341065	1.38629	0.239032	1	1
22914	uc009jfe.1|uc009jff.1|uc009jfg.1|uc009jfh.1|uc009jfi.1	Sbf2	319934	0.364374	0.389088	0.700167	0.334809	-0.457991	1.38629	0.239032	1	1
22981	uc009jky.1	Gpr139	209776	0.263632	0.682253	0.469008	0.373648	0.166721	1.38629	0.239032	1	1
23151	uc009jxt.1	AK079777	N/A	0.472725	0.480447	0.496829	0.799123	-0.443205	1.38629	0.239032	1	1
23159	uc009jyi.1	Cox6a2	12862	0.103811	0.341925	0.625088	0.428026	-1.2404	1.38629	0.239032	1	1
23187	uc009kbe.1|uc009kbf.1	1700063I17Rik	N/A	0.45486	0.601577	0.094214	0.183743	1.92627	1.38629	0.239032	1	1
23235	uc009ken.1	AK031861	N/A	0.804551	0.390773	0.284131	0.428028	0.747132	1.38629	0.239032	1	1
23236	uc009keo.1|uc009kep.1	AK038554	N/A	0.658002	0.375427	0.398715	0.173792	0.852074	1.38629	0.239032	1	1
23328	uc009kkl.1	Sct	20287	0.607212	0.19047	0.221586	0.347718	0.486615	1.38629	0.239032	1	1
23329	uc009kkm.1	Drd4	13491	0.230431	0.409602	0.420455	0.501435	-0.526447	1.38629	0.239032	1	1
23332	uc009kkt.1	Eps8l2	98845	0.375004	0.578562	0.337855	0.295497	0.590325	1.38629	0.239032	1	1
23387	uc009kpd.1|uc009kpe.1|uc009kpf.1	Cdkn1c	12577	0.440362	0.362174	0.619661	0.408091	-0.356855	1.38629	0.239032	1	1
23414	uc009kqu.1	AK007416	N/A	0.615638	0.470719	0.29487	0.475934	0.495063	1.38629	0.239032	1	1
23457	uc009ktt.1|uc009ktu.1	AK154211	N/A	0.534211	0.425447	0.492338	0.257849	0.355269	1.38629	0.239032	1	1
23462	uc009kua.1	Shcbp1	20419	0.497373	0.619038	0.403994	0.165378	0.971423	1.38629	0.239032	1	1
23480	uc009kva.1	AK162519	N/A	0.488682	0.505193	0.217637	0.407109	0.669794	1.38629	0.239032	1	1
23525	uc009kyu.1	AK207408	N/A	0.334487	0.258347	0.496683	0.944765	-1.28182	1.38629	0.239032	1	1
23693	uc009ljv.1|uc009ljw.1	Wrn	22427	0.438208	0.320229	0.557164	0.423653	-0.370955	1.38629	0.239032	1	1
23806	uc009lsc.1	Vegfc	22341	0.709224	0.359377	0.398177	0.468618	0.301962	1.38629	0.239032	1	1
23820	uc009lsv.1|uc009lsw.1	AK141659	N/A	0.45777	0.504559	0.358116	0.283304	0.585262	1.38629	0.239032	1	1
23838	uc009luo.1|uc009lup.1|uc009luq.1	Anxa10	26359	0.211881	0.45957	0.348444	0.547409	-0.415981	1.38629	0.239032	1	1
23857	uc009lvv.1	Nat1	17960	0.279546	0.789204	0.389509	0.471514	0.311801	1.38629	0.239032	1	1
24010	uc009mhk.1	AK162930	N/A	0.379114	0.551365	0.396181	0.444066	0.14716	1.38629	0.239032	1	1
24039	uc009mjj.1|uc009mjk.1|uc009mjl.1|uc009mjm.1	Il15	16168	0.601755	0.426416	0.0329527	0.1618	2.40036	1.38629	0.239032	1	1
24071	uc009mlr.1	Il27ra	50931	0.364868	0.662194	0.356653	0.443254	0.36062	1.38629	0.239032	1	1
24086	uc009mms.1	AK037841	N/A	0.533715	0.319615	0.318709	0.250061	0.585259	1.38629	0.239032	1	1
24152	uc009msb.1	Tox3	244579	0.367924	0.484729	0.840119	0.41175	-0.554054	1.38629	0.239032	1	1
24165	uc009mta.1	DQ686227	N/A	0.468559	0.44094	0.512972	0.482979	-0.131002	1.38629	0.239032	1	1
24194	uc009mue.1	Mmp2	17390	0.573669	0.328145	0.295549	0.197106	0.872252	1.38629	0.239032	1	1
24244	uc009mwy.1	AK018972	N/A	0.092696	0.348939	0.608916	0.191101	-0.857177	1.38629	0.239032	1	1
24325	uc009nct.1	Fhod1	234686	0.46438	0.709103	0.412472	0.43351	0.472099	1.38629	0.239032	1	1
24327	uc009ncv.1|uc009ncw.1|uc009ncx.1	Plekhg4	102075	0.265161	0.505426	0.390123	0.274012	0.214482	1.38629	0.239032	1	1
24483	uc009nog.1|uc009noh.1	Dynlrb2	75465	0.490701	0.263071	0.537211	0.288151	-0.130899	1.38629	0.239032	1	1
24495	uc009nox.1	Gan	209239	0.451442	0.594762	0.268296	0.465332	0.512044	1.38629	0.239032	1	1
24517	uc009nqg.1	mKIAA0703	N/A	0.222878	0.609242	0.116192	0.207855	1.36059	1.38629	0.239032	1	1
24533	uc009nrj.1|uc009nrk.1	Irf8	15900	0.410301	0.0103554	0.634645	0.0113427	-0.618864	1.38629	0.239032	1	1
24643	uc009nze.1	BC094642	N/A	0.529506	0.199315	0.115935	0.109156	1.69506	1.38629	0.239032	1	1
24670	uc009obr.1	Casp1	12362	0.565208	0.297858	0.346516	0.116519	0.89835	1.38629	0.239032	1	1
24715	uc009oew.1	Fut4	14345	0.35476	0.395346	0.378165	0.500399	-0.228052	1.38629	0.239032	1	1
24791	uc009ojf.1|uc009ojg.1	Col5a3	53867	0.243264	0.339997	0.518604	0.453519	-0.736997	1.38629	0.239032	1	1
24802	uc009oka.1	Icam5	15898	0.443633	0.395508	0.383433	0.529484	-0.12157	1.38629	0.239032	1	1
24901	uc009oru.1	Barx2	12023	0.649368	0.197704	0.27182	0.118119	1.11923	1.38629	0.239032	1	1
24920	uc009otd.1|uc009ote.1	Cdon	57810	0.527365	0.254837	0.221939	0.198667	0.895072	1.38629	0.239032	1	1
24945	uc009ous.1|uc009out.1|uc009ouu.1|uc009ouv.1	Robo4	74144	0.250453	0.335257	0.538129	0.312441	-0.538245	1.38629	0.239032	1	1
25063	uc009pab.1|uc009pac.1	4931429I11Rik	70989	0.605495	0.229554	0.425077	0.227833	0.354977	1.38629	0.239032	1	1
25088	uc009pbm.1	Rnf26	213211	0.489966	0.601709	0.313729	0.250265	0.952791	1.38629	0.239032	1	1
25157	uc009pgs.1	Tagln	21345	0.0239866	0.82582	0.0262601	0.0247247	4.05899	1.38629	0.239032	1	1
25263	uc009pnv.1	DQ724541	N/A	0.462227	0.434981	0.50604	0.476452	-0.131002	1.38629	0.239032	1	1
25329	uc009pqj.1	DQ561922	N/A	0.475067	0.447064	0.520097	0.489687	-0.131002	1.38629	0.239032	1	1
25437	uc009pyk.1|uc009pyl.1	Gramd2	546134	0.189666	0.537577	0.327001	0.420259	-0.0391727	1.38629	0.239032	1	1
25464	uc009qao.1|uc009qap.1|uc009qaq.1	Calml4	75600	0.0904106	0.129852	0.46357	0.552123	-2.20517	1.38629	0.239032	1	1
25466	uc009qat.1|uc009qau.1|uc009qav.1	Lbxcor1	207667	0.324333	0.305214	0.250615	0.511344	-0.275399	1.38629	0.239032	1	1
25484	uc009qcf.1|uc009qcg.1|uc009qch.1	AK051202	N/A	0.423918	0.280645	0.550104	0.226314	-0.140106	1.38629	0.239032	1	1
25503	uc009qdo.1	AK180939	N/A	0.397021	1.0956	0.265931	0.300468	1.39796	1.38629	0.239032	1	1
25504	uc009qdp.1|uc009qdq.1|uc009qdr.1	Pif1	208084	0.507891	0.182507	0.226954	0.410077	0.116066	1.38629	0.239032	1	1
25519	uc009qex.1	Fbxl22	74165	0.164263	0.228979	0.360623	0.641848	-1.35007	1.38629	0.239032	1	1
25575	uc009qhs.1	DQ710167	N/A	0.468559	0.44094	0.512972	0.482979	-0.131002	1.38629	0.239032	1	1
25702	uc009qmp.1|uc009qmq.1	3300001A09Rik	N/A	0.716466	0.401202	0.276165	0.37964	0.769154	1.38629	0.239032	1	1
25754	uc009qri.1	BC031353	235493	0.377787	0.0159666	0.50701	0.479639	-1.32524	1.38629	0.239032	1	1
25800	uc009qus.1|uc009qut.1|uc009quu.1	Col12a1	12816	0.279361	0.594067	0.304843	0.418377	0.272254	1.38629	0.239032	1	1
25821	uc009qwo.1|uc009qwp.1	Ttk	22137	0.117574	0.180836	0.50013	0.326185	-1.4694	1.38629	0.239032	1	1
25824	uc009qwt.1	AK135132	N/A	0.461002	0.694123	0.403758	0.237592	0.848865	1.38629	0.239032	1	1
25908	uc009rdj.1	Rbp1	19659	0.208337	0.159295	0.5417	0.389229	-1.34041	1.38629	0.239032	1	1
25963	uc009rhl.1|uc009rhm.1|uc009rhn.1|uc009rho.1	Acpp	56318	0.352989	0.411077	0.503265	0.269574	-0.0164709	1.38629	0.239032	1	1
25976	uc009rix.1	1110001D15Rik	N/A	0.299313	0.334814	0.525529	0.267774	-0.3231	1.38629	0.239032	1	1
26036	uc009rnn.1	Traip	22036	0.48196	0.477419	0.583182	0.287614	0.139766	1.38629	0.239032	1	1
26103	uc009rsr.1|uc009rss.1	Spink8	78709	0.320997	0.540425	0.292541	0.0536809	1.31503	1.38629	0.239032	1	1
26131	uc009rvc.1|uc009rvd.1|uc009rve.1|uc009rvf.1	Als2cl	235633	0.315527	0.277556	0.570801	0.289871	-0.53723	1.38629	0.239032	1	1
26140	uc009rvt.1	Lba1	N/A	0.420965	0.430105	0.53987	0.334736	-0.0393555	1.38629	0.239032	1	1
26183	uc009rzn.1	AK039053	N/A	0.173783	0.299821	0.570765	0.23884	-0.773536	1.38629	0.239032	1	1
26191	uc009sag.1|uc009sah.1|uc009sai.1	Dlec1	320256	0.28984	0.346085	0.509657	0.474698	-0.630321	1.38629	0.239032	1	1
26259	uc009sfo.1	Tgm4	331046	0.200557	0.181724	0.446621	0.624389	-1.48627	1.38629	0.239032	1	1
26383	uc009sll.1|uc009slm.1	Foxp3	20371	0.307243	0.750484	0.0487538	0.25936	1.77943	1.38629	0.239032	1	1
26418	uc009sos.1|uc009sot.1	Slc38a5	209837	0.146991	0.190414	0.585098	0.379726	-1.51578	1.38629	0.239032	1	1
26453	uc009sre.1	AK036020	N/A	0.493956	0.445468	0.450644	0.530368	-0.0624946	1.38629	0.239032	1	1
26456	uc009srk.1	AK008545	N/A	0.538211	0.168826	0.327345	0.246563	0.300966	1.38629	0.239032	1	1
26461	uc009srs.1|uc009srt.1|uc009sru.1	Gpr34	23890	0.379447	0.0158416	0.528834	0.480114	-1.35187	1.38629	0.239032	1	1
26884	uc009ttl.1|uc009ttm.1	0610008C08Rik	N/A	0.171896	0.404059	0.373577	0.555374	-0.689648	1.38629	0.239032	1	1
26909	uc009tvg.1|uc009tvh.1	Stard8	236920	0.354904	0.304728	0.310044	0.513163	-0.319593	1.38629	0.239032	1	1
26944	uc009tyj.1	Pin4	69713	0.216037	0.27107	0.551871	0.222684	-0.669127	1.38629	0.239032	1	1
26946	uc009tyl.1|uc009tym.1	Rps4x	20102	0.272775	0.440427	0.512377	0.321417	-0.225379	1.38629	0.239032	1	1
26958	uc009tzh.1|uc009tzj.1	4930519F16Rik	75106	0.61831	0.290549	0.304123	0.286341	0.622208	1.38629	0.239032	1	1
27007	uc009uco.1|uc009ucp.1|uc009ucq.1	AK086455	N/A	0.129548	0.164322	0.579389	0.226443	-1.4553	1.38629	0.239032	1	1
27012	uc009ucv.1	Pou3f4	18994	0.409468	0.652099	0.206897	0.194799	1.40202	1.38629	0.239032	1	1
27024	uc009udo.1|uc009udp.1|uc009udq.1|uc009udr.1|uc009uds.1|uc009udt.1	Dach2	93837	0.648805	0.495403	0.269965	0.350501	0.882923	1.38629	0.239032	1	1
27033	uc009uee.1|uc009uef.1|uc009ueg.1|uc009ueh.1|uc009uei.1|uc009uej.1|uc009uek.1	Pcdh11x	245578	0.462078	0.666789	0.362655	0.415395	0.536942	1.38629	0.239032	1	1
27042	uc009uew.1|uc009uex.1	Pcdh19	279653	0.393539	0.606929	0.414158	0.448205	0.214309	1.38629	0.239032	1	1
27128	uc009ukx.1	Frmpd3	245643	0.294038	0.327946	0.631893	0.258183	-0.517052	1.38629	0.239032	1	1
27137	uc009ull.1|uc009ulm.1	Col4a6	94216	0.253033	0.521894	0.0465437	0.0614165	2.84356	1.38629	0.239032	1	1
27138	uc009uln.1|uc009ulo.1	Col4a5	12830	0.493524	0.828072	0.462508	0.379122	0.651022	1.38629	0.239032	1	1
27294	uc009uyl.1	AK019053	N/A	0.0848755	0.0798725	0.881935	0.0874874	-2.55687	1.38629	0.239032	1	1
26784	uc009tmr.1|uc009tms.1	Ssr4	20832	55.0707	52.9198	61.957	63.6876	-0.218445	1.38598	0.239084	1	1
23922	uc009mbd.1	Lsm4	50783	52.8647	68.4606	66.2665	73.8587	-0.207837	1.38437	0.239359	1	1
19797	uc009bro.1|uc009brp.1|uc009brq.1|uc009brr.1|uc009brs.1|uc009brt.1|uc009bru.1	3321401G04Rik	N/A	55.7966	56.6356	48.9423	47.47	0.221765	1.3843	0.239369	1	1
2326	uc007gqi.1	Hsp90b1	22027	149.831	127.85	136.982	114.326	0.143976	1.37867	0.240328	1	1
5277	uc007ovi.1|uc007ovj.1|uc007ovk.1|uc007ovl.1|uc007ovm.1	Ddx24	27225	138.866	138.774	130.05	120.748	0.146691	1.37867	0.240328	1	1
25468	uc009qba.1|uc009qbb.1	2300009A05Rik	69478	11.4302	13.6324	14.9376	19.3894	-0.453807	1.37826	0.240398	1	1
19041	uc008zqr.1	Ccdc92	215707	254.274	319.446	249.359	285.463	0.101291	1.37427	0.24108	1	1
4092	uc007loa.1|uc007lob.1|uc007loc.1|uc007lod.1	Vps25	28084	49.6245	47.0062	59.802	54.382	-0.240807	1.37115	0.241614	1	1
14265	uc008mtw.1	OTTMUSG00000015750	N/A	73.1469	69.4382	56.9917	65.9769	0.213533	1.36343	0.242943	1	1
4408	uc007mld.1|uc007mle.1	Prpsap1	67763	47.7596	54.3588	41.025	45.4686	0.239577	1.36335	0.242958	1	1
21488	uc009fwu.1	Ttc9b	73032	30.9901	33.828	37.4486	41.9284	-0.292324	1.36326	0.242973	1	1
12748	uc008isx.1|uc008isy.1	Tmem141	51875	18.1502	20.6454	24.8379	25.0385	-0.36246	1.36303	0.243012	1	1
4936	uc007nzm.1|uc007nzn.1|uc007nzo.1|uc007nzp.1|uc007nzq.1	6330442E10Rik	N/A	29.0125	30.4016	22.9206	24.3384	0.330216	1.36141	0.243294	1	1
7018	uc007tgq.1	Plekhc1	N/A	29.9029	29.371	22.6677	24.4736	0.330407	1.36141	0.243294	1	1
22385	uc009hyj.1|uc009hyk.1	Polg	18975	30.659	27.6003	26.0046	21.4264	0.296661	1.36141	0.243294	1	1
19312	uc009als.1	Tmem130	243339	167.542	170.299	195.722	173.135	-0.126719	1.3597	0.243589	1	1
411	uc007bkx.1	Igfbp5	16011	2.24381	1.61665	4.8554	2.72241	-0.973008	1.35919	0.243678	1	1
25090	uc009pbq.1|uc009pbu.1	Rnf26	213211	2.97257	4.78232	2.49815	2.12123	0.747409	1.35919	0.243678	1	1
1357	uc007ecf.1	AK021325	N/A	2.37631	1.88315	4.24463	3.67415	-0.894608	1.35919	0.243678	1	1
1815	uc007fjv.1|uc007fjw.1	Atoh7	53404	2.18172	2.44469	4.10463	3.67564	-0.749929	1.35919	0.243678	1	1
4724	uc007nix.1|uc007niy.1|uc007niz.1|uc007nja.1|uc007njb.1|uc007njc.1|uc007njd.1	Hdac9	79221	3.61411	3.57924	2.22078	2.4212	0.631926	1.35919	0.243678	1	1
8714	uc007xus.1	Igfbp6	16012	3.93398	4.10698	2.15347	2.05923	0.932622	1.35919	0.243678	1	1
10365	uc008cep.1	Hspa1a	193740	1.95605	2.12836	4.21598	3.98206	-1.00515	1.35919	0.243678	1	1
11747	uc008fwj.1	Gal	14419	4.35532	4.28279	1.60723	2.11856	1.21317	1.35919	0.243678	1	1
13994	uc008lxn.1	Lcmt2	329504	2.43685	2.13278	4.3242	4.40087	-0.933091	1.35919	0.243678	1	1
17703	uc008vul.1|uc008vum.1|uc008vun.1|uc008vuo.1	Ptchd2	242748	3.5354	3.99262	1.98831	2.38597	0.783228	1.35919	0.243678	1	1
25734	uc009qpx.1	Mns1	17427	2.03451	1.73564	3.89266	3.70424	-1.01079	1.35919	0.243678	1	1
3619	uc007khf.1|uc007khg.1|uc007khh.1|uc007khi.1|uc007khj.1|uc007khk.1|uc007khl.1	Myo18a	360013	92.0459	81.0795	74.5742	76.6432	0.195194	1.35787	0.243907	1	1
9383	uc007ztm.1|uc007ztn.1|uc007zto.1|uc007ztp.1|uc007ztq.1	App	11820	862.919	909.034	953.815	887.919	-0.0557237	1.35592	0.244245	1	1
9788	uc008avv.1	Dci	13177	13.5067	18.1199	22.3179	20.4949	-0.436904	1.35549	0.24432	1	1
11108	uc008efs.1|uc008eft.1|uc008efu.1|uc008efv.1|uc008efw.1|uc008efx.1|uc008efy.1|uc008efz.1|uc008ega.1|uc008egb.1|uc008egc.1	Dtna	13527	20.6161	20.5885	16.1617	16.0722	0.354226	1.35549	0.24432	1	1
17732	uc008vxf.1|uc008vxg.1	Spsb1	74646	18.8365	22.5478	14.7375	16.8016	0.391942	1.35549	0.24432	1	1
3510	uc007kaa.1	P2rx5	94045	20.8583	20.9636	15.0219	16.8369	0.392564	1.35549	0.24432	1	1
19044	uc008zqu.1|uc008zqv.1|uc008zqw.1|uc008zqx.1|uc008zqy.1|uc008zqz.1|uc008zra.1|uc008zrb.1|uc008zrc.1	Ncor2	20602	62.6841	66.2026	56.4954	54.8949	0.21048	1.35127	0.245056	1	1
17587	uc008vnl.1	Sdhb	67680	214.452	221.82	240.572	229.955	-0.109049	1.35094	0.245114	1	1
7272	uc007tze.1|uc007tzf.1	1500005A01Rik	N/A	151.91	144.756	155.75	169.851	-0.134264	1.35041	0.245207	1	1
4933	uc007nzj.1	Atp6v1d	73834	225.908	193.985	208.889	178.17	0.11747	1.34982	0.24531	1	1
16604	uc008syp.1	Txn1	22166	75.4104	78.3157	84.9809	88.5665	-0.174968	1.34955	0.245356	1	1
15114	uc008owt.1|uc008owu.1|uc008owv.1|uc008oww.1|uc008owx.1|uc008owz.1	Pex2	N/A	56.5638	58.9187	46.9286	51.7532	0.226817	1.34559	0.246051	1	1
15343	uc008pnd.1|uc008pne.1	Serpini1	20713	103.613	86.9257	80.5576	88.2312	0.174867	1.34528	0.246105	1	1
17541	uc008vkg.1|uc008vkh.1|uc008vki.1|uc008vkj.1|uc008vkk.1|uc008vkl.1	Hp1bp3	15441	40.5063	24.9102	43.6558	35.6714	-0.278162	1.34453	0.246237	1	1
19357	uc009aoj.1|uc009aok.1	Pomp	66537	325.549	249.52	316.047	300.21	-0.0997974	1.34253	0.246588	1	1
11178	uc008elr.1|uc008els.1	Reep2	225362	162.821	158.062	175.175	176.449	-0.131985	1.33973	0.247081	1	1
18518	uc008yiu.1|uc008yiv.1|uc008yiw.1|uc008yix.1|uc008yiy.1|uc008yiz.1	Arhgap24	231532	14.5456	13.3402	11.7289	8.43431	0.467809	1.33958	0.247109	1	1
2208	uc007glg.1|uc007glh.1|uc007gli.1	Btbd11	74007	29.2202	30.8432	22.0723	26.0062	0.321097	1.33609	0.247725	1	1
15700	uc008qnr.1|uc008qns.1	Ankrd35	213121	30.2032	30.2346	22.785	24.6388	0.349841	1.33609	0.247725	1	1
16211	uc008sap.1|uc008saq.1|uc008sar.1	6720467C03Rik	N/A	29.5197	26.8342	36.7166	32.6717	-0.300175	1.33304	0.248265	1	1
2625	uc007hml.1|uc007hmm.1	Ankrd52	237615	16.5292	18.1145	13.9463	12.4592	0.391758	1.33273	0.24832	1	1
9819	uc008ayl.1	Fahd1	68636	12.7636	12.9721	16.8213	18.1683	-0.443155	1.33273	0.24832	1	1
8530	uc007xhx.1	Abcd2	26874	19.6533	15.0201	11.7146	13.6644	0.450198	1.33273	0.24832	1	1
15951	uc008rfm.1|uc008rfn.1	BC096391	N/A	12.4844	14.0478	18.4671	16.6462	-0.40428	1.33273	0.24832	1	1
20604	uc009dvc.1|uc009dvd.1	Kcna6	16494	10.7465	11.4831	8.39938	7.06883	0.523174	1.33234	0.248389	1	1
9077	uc007yxo.1|uc007yxp.1|uc007yxq.1|uc007yxr.1|uc007yxs.1|uc007yxt.1|uc007yxu.1	Dlg1	13383	10.1235	11.673	7.81349	7.10655	0.546841	1.33234	0.248389	1	1
1417	uc007ehx.1|uc007ehy.1|uc007ehz.1|uc007eia.1	Pcmt1	18537	240.334	210.636	199.416	217.535	0.113156	1.33214	0.248425	1	1
874	uc007csp.1	Ube2t	67196	2.15573	2.53582	1.31886	1.37245	0.801761	1.32829	0.24911	1	1
10297	uc008bzz.1	AK136742	N/A	1.14157	1.49632	2.72272	2.43744	-0.968036	1.32829	0.24911	1	1
11158	uc008ejw.1|uc008ejx.1|uc008ejy.1|uc008ejz.1|uc008eka.1|uc008ekb.1	Epb4.1l4a	13824	2.89833	2.37382	1.05031	0.961462	1.38992	1.32829	0.24911	1	1
11232	uc008ept.1	Pcdhb8	93879	1.81265	2.54494	1.05624	1.08489	1.02516	1.32829	0.24911	1	1
13264	uc008kjd.1|uc008kje.1	Serping1	12258	1.93281	2.71916	1.49614	1.10678	0.837712	1.32829	0.24911	1	1
15533	uc008qdb.1	S100a6	20200	1.09422	1.11926	2.6563	1.86348	-1.02993	1.32829	0.24911	1	1
15846	uc008qxu.1	Gstm6	14867	2.22698	2.57073	0.910208	0.765165	1.51786	1.32829	0.24911	1	1
17796	uc008wck.1	Hes5	15208	1.82721	2.50339	1.26496	1.05251	0.902019	1.32829	0.24911	1	1
17805	uc008wdf.1	Gabrd	14403	2.44985	3.28609	1.22093	1.31914	1.17516	1.32829	0.24911	1	1
19121	uc008zxj.1	AK008014	N/A	1.88407	2.75613	1.23832	0.99768	1.05327	1.32829	0.24911	1	1
19500	uc009awe.1	Pon3	269823	2.45427	3.46439	0.692714	0.849849	1.93994	1.32829	0.24911	1	1
22435	uc009icc.1	AK013794	N/A	2.28043	2.6825	0.988225	0.734558	1.52645	1.32829	0.24911	1	1
25185	uc009pjc.1|uc009pjd.1	Ttc12	235330	1.87984	2.50504	1.20175	1.39373	0.756535	1.32829	0.24911	1	1
26153	uc009rxb.1	AK132299	N/A	2.39238	2.98198	1.42322	1.30279	0.979301	1.32829	0.24911	1	1
1147	uc007dnl.1	Fcer1g	14127	1.19566	0.880576	3.69933	0.910942	-1.15088	1.32829	0.24911	1	1
14102	uc008mhh.1	AK184713	N/A	0.05837	1.81275	5.11243	0.120335	-1.48367	1.32829	0.24911	1	1
21858	uc009gwe.1	Fgf21	56636	0.50569	0.611846	3.87535	1.26589	-2.2018	1.32829	0.24911	1	1
11801	uc008gba.1	Ccs	12460	17.7343	15.4403	20.6197	22.0494	-0.363116	1.31961	0.250662	1	1
21063	uc009evz.1|uc009ewa.1	Rps9	76846	77.2083	64.6895	89.0542	73.0136	-0.191745	1.31674	0.251178	1	1
12832	uc008izo.1|uc008izp.1|uc008izq.1	Ntng2	171171	42.5307	62.5005	39.4756	50.8924	0.216935	1.30758	0.252834	1	1
11883	uc008gho.1	Arl2	56327	129.307	156.912	155.181	158.889	-0.133963	1.30714	0.252913	1	1
23515	uc009kya.1	Gas6	14456	223.259	255.248	236.577	276.959	-0.101924	1.30674	0.252986	1	1
4107	uc007loy.1|uc007loz.1	Vat1	26949	20.4311	21.2533	27.5079	23.7441	-0.298098	1.30413	0.253461	1	1
9892	uc008bdq.1|uc008bdr.1|uc008bds.1|uc008bdt.1|uc008bdu.1	Rgs11	50782	19.1228	22.1272	22.6174	29.1806	-0.328505	1.30413	0.253461	1	1
4095	uc007log.1	Ccdc56	52469	123.439	144.272	139.728	154.245	-0.135011	1.29997	0.254219	1	1
18775	uc008yyo.1|uc008yyp.1	Iscu	66383	44.9366	58.2668	57.6334	61.7331	-0.209908	1.29722	0.254721	1	1
1597	uc007euu.1	Tspyl4	72480	251.883	266.459	225.691	256.26	0.105019	1.29628	0.254894	1	1
26466	uc009ssa.1	Maoa	17161	8.67988	7.75662	4.7605	6.27672	0.574527	1.29574	0.254993	1	1
12911	uc008jgh.1|uc008jgi.1|uc008jgj.1	Ak1	11636	86.2381	89.7915	100.59	96.5556	-0.163445	1.29487	0.255153	1	1
5301	uc007oxg.1	Serpina3n	20716	77.0753	98.8858	96.5402	100.923	-0.166326	1.29487	0.255153	1	1
4784	uc007nnx.1	Cfl2	12632	79.881	79.9711	86.5983	93.6077	-0.17291	1.29407	0.255299	1	1
27081	uc009uhs.1|uc009uht.1|uc009uhu.1	Gprasp2	245607	35.8565	33.3965	44.8444	37.8185	-0.255364	1.2913	0.255808	1	1
8394	uc007wyq.1|uc007wyr.1|uc007wys.1|uc007wyt.1|uc007wyu.1	39693	24050	34.2588	35.0141	41.8555	41.1766	-0.261379	1.2913	0.255808	1	1
12433	uc008htg.1|uc008hth.1|uc008hti.1|uc008htj.1	Cuedc2	67116	126.774	121.69	142.059	133.26	-0.148067	1.29061	0.255936	1	1
20300	uc009cyb.1	Chchd4	72170	14.0398	12.8502	16.1225	19.7393	-0.415382	1.29012	0.256025	1	1
4486	uc007mru.1	AK007756	N/A	24.2033	25.5413	30.7094	30.6442	-0.302605	1.28819	0.256383	1	1
4462	uc007mpv.1|uc007mpw.1|uc007mpx.1	Cbx4	12418	21.7247	21.8757	17.706	16.4133	0.353753	1.28559	0.256863	1	1
23884	uc009lyd.1	Ndufa13	67184	153.504	137.831	173	146.653	-0.133828	1.28149	0.257622	1	1
19323	uc009amk.1|uc009aml.1	Atp5j2	57423	266.525	249.935	291.079	263.193	-0.101938	1.2785	0.258178	1	1
6384	uc007rss.1	Sgtb	218544	25.7591	26.9658	20.1295	22.1459	0.318665	1.27655	0.258542	1	1
22467	uc009iek.1|uc009iel.1|uc009iem.1|uc009ien.1	Zfand6	65098	22.6485	18.9897	26.0076	27.4378	-0.360159	1.27655	0.258542	1	1
7506	uc007upw.1|uc007upx.1|uc007upy.1	Sucla2	20916	245.381	224.656	220.736	215.097	0.109001	1.27624	0.2586	1	1
3372	uc007jpe.1	Vamp2	22318	39.0592	31.1339	48.749	35.1937	-0.258076	1.27449	0.258927	1	1
9855	uc008bbi.1|uc008bbj.1	Gng13	64337	50.4802	33.5158	43.2437	27.4939	0.247843	1.27449	0.258927	1	1
16522	uc008ste.1|uc008stf.1	Tmod1	21916	43.2057	41.1626	34.8917	34.912	0.273399	1.27449	0.258927	1	1
24602	uc009nwo.1	Rab4a	19341	35.4467	34.9911	42.3096	41.5743	-0.252042	1.27449	0.258927	1	1
18782	uc008yzb.1	Svop	68666	58.7823	62.6624	52.8348	52.3572	0.207276	1.27432	0.258958	1	1
24070	uc009mlq.1	4432412L15Rik	74337	50.2691	55.3762	61.7466	60.2381	-0.207471	1.27432	0.258958	1	1
20477	uc009dms.1|uc009dmt.1|uc009dmu.1|uc009dmv.1	Wnk1	232341	52.4797	44.4343	39.6677	41.0136	0.264471	1.27271	0.259258	1	1
14068	uc008mep.1|uc008meq.1|uc008mer.1	Blvra	109778	39.5747	32.7692	30.0743	30.2053	0.263202	1.27271	0.259259	1	1
5838	uc007qgj.1|uc007qgk.1|uc007qgl.1	Cd83	12522	33.8859	28.9539	25.9209	24.524	0.316971	1.2655	0.260612	1	1
1727	uc007fek.1|uc007fel.1	Spock2	94214	216.238	204.609	201.504	187.371	0.113993	1.26453	0.260796	1	1
8859	uc007yfm.1|uc007yfn.1|uc007yfo.1|uc007yfp.1	C530044N13Rik	N/A	8.42946	8.3798	11.6603	10.8337	-0.420283	1.26324	0.261038	1	1
26709	uc009tht.1|uc009thu.1|uc009thv.1	Fgf13	14168	12.2105	11.4659	7.42461	8.68091	0.55589	1.26324	0.261038	1	1
2158	uc007ghx.1|uc007ghy.1|uc007ghz.1|uc007gia.1	Nfic	18029	56.6463	53.4214	50.3585	44.3855	0.216285	1.25619	0.262373	1	1
24106	uc009moo.1|uc009mop.1	Junb	16477	33.2923	12.0078	17.2645	17.8051	0.369296	1.25328	0.262928	1	1
4161	uc007ltd.1	Nmt1	18107	64.6535	58.6881	53.1982	54.2312	0.199271	1.25221	0.26313	1	1
23962	uc009meb.1|uc009mec.1	Pgls	66171	16.1078	26.751	24.3354	29.8205	-0.337529	1.25011	0.263531	1	1
17009	uc008tyl.1	Dhcr24	74754	126.066	153.022	135.635	170.395	-0.132951	1.2466	0.264203	1	1
5243	uc007osq.1	Calm1	12313	843.398	780.581	771.164	790.228	0.0566997	1.24624	0.264273	1	1
11914	uc008gjz.1	Nudt22	68323	48.1766	50.0089	40.9348	41.8236	0.246606	1.24452	0.264602	1	1
3923	uc007ldc.1	Pnpo	103711	37.7514	44.9332	45.0634	52.5073	-0.238829	1.24452	0.264602	1	1
17546	uc008vkw.1	Cda	72269	53.1067	29.7628	44.3458	54.1741	-0.249574	1.24452	0.264602	1	1
4235	uc007lxy.1|uc007lxz.1	Wdr68	N/A	31.2523	33.2389	22.968	29.439	0.299345	1.2436	0.264778	1	1
24243	uc009mwx.1	Cx3cl1	20312	84.7924	103.381	84.4411	82.6559	0.171378	1.24298	0.264898	1	1
20807	uc009edo.1|uc009edp.1|uc009edq.1	Itfg2	101142	11.5901	17.6698	10.6852	11.318	0.411213	1.23567	0.266307	1	1
4572	uc007mxr.1|uc007mxs.1|uc007mxt.1|uc007mxu.1	Ncoa1	17977	13.8247	15.6327	10.9282	11.4534	0.396319	1.23567	0.266307	1	1
25786	uc009qty.1	Gsta4	14860	74.4335	63.153	87.2402	69.3714	-0.186852	1.23295	0.266835	1	1
27109	uc009ujk.1|uc009ujl.1|uc009ujm.1	Zcchc18	66995	132.403	115.379	115.21	108.472	0.147624	1.22607	0.268174	1	1
15175	uc008pbc.1	Ankrd50	99696	25.2887	30.1332	21.2903	23.3646	0.311636	1.22475	0.268431	1	1
18141	uc008xfb.1|uc008xfc.1|uc008xfd.1	Man2b2	17160	15.6719	19.7479	21.5204	23.5743	-0.348403	1.22255	0.26886	1	1
20922	uc009eli.1	8430419L09Rik	74525	27.6832	37.4707	25.2388	28.0769	0.28929	1.22245	0.26888	1	1
21429	uc009fsi.1	Tmem145	330485	23.7719	28.674	33.179	31.7759	-0.308609	1.22245	0.26888	1	1
17316	uc008utt.1|uc008utu.1	Ncdn	26562	250.344	291.659	307.397	271.986	-0.0962163	1.22145	0.269076	1	1
11197	uc008emx.1|uc008emy.1	Cxxc5	67393	38.5879	36.9932	31.9767	31.4603	0.252703	1.21761	0.269831	1	1
24838	uc009ona.1|uc009onb.1	BC018242	235044	31.0844	32.3451	39.2108	36.8562	-0.262119	1.21761	0.269831	1	1
20164	uc009cpu.1|uc009cpv.1	Cct7	12468	246.286	239.939	267.596	253.225	-0.0991651	1.21673	0.270003	1	1
14614	uc008nkq.1|uc008nkr.1	Ggtl3	N/A	79.2663	113.371	78.3896	92.8021	0.170275	1.21555	0.270235	1	1
19526	uc009axx.1|uc009axy.1|uc009axz.1	Ica1	15893	45.2057	42.7504	37.9183	35.7411	0.255915	1.21139	0.271058	1	1
21913	uc009gzz.1|uc009haa.1|uc009hab.1|uc009hac.1	Ptpn5	19259	34.5245	38.5178	43.2575	44.9156	-0.271608	1.21139	0.271058	1	1
18119	uc008xdo.1	Lrpap1	16976	78.3089	81.1671	66.2146	73.9381	0.186339	1.20817	0.271695	1	1
16475	uc008sqb.1|uc008sqc.1|uc008sqd.1	Tpm2	22004	8.08359	9.58634	6.24373	5.84502	0.547631	1.20813	0.271703	1	1
12848	uc008jbd.1|uc008jbe.1	Zdhhc12	66220	4.06849	4.46867	5.62241	6.82239	-0.543714	1.20199	0.272925	1	1
18185	uc008xis.1|uc008xit.1|uc008xiu.1	Ldb2	16826	6.74445	5.64731	4.29437	3.57082	0.655826	1.20199	0.272925	1	1
16254	uc008sdz.1|uc008sea.1|uc008seb.1	Klhl32	212390	6.02497	6.52804	3.89642	4.15858	0.640077	1.20199	0.272925	1	1
25797	uc009qun.1	Eef1a1	13627	4.70363	2.87892	8.49868	5.4199	-0.876257	1.20199	0.272925	1	1
25884	uc009rbg.1	Pcolce2	76477	5.64608	6.83132	4.31482	4.27036	0.539397	1.20199	0.272925	1	1
11958	uc008gnh.1	Gng3	14704	143.585	146.188	160.676	155.812	-0.127226	1.20138	0.273045	1	1
4104	uc007lov.1	Rundc1	217201	11.0141	12.6841	9.42538	8.30323	0.418696	1.201	0.273123	1	1
24545	uc009nsb.1	Klhdc4	234825	12.7797	11.1673	9.10323	7.61291	0.518604	1.201	0.273123	1	1
58	uc007ajx.1|uc007ajy.1	Tmem70	70397	23.3605	21.522	27.6153	28.4274	-0.320374	1.2004	0.273242	1	1
1204	uc007drh.1|uc007dri.1|uc007drj.1|uc007drk.1	Cadm3	94332	245.879	253.961	210.475	255.569	0.101	1.19693	0.273935	1	1
262	uc007aze.1|uc007azf.1|uc007azg.1|uc007azh.1	Asnsd1	70396	25.9665	20.8629	20.4719	17.3697	0.307442	1.1933	0.274664	1	1
11950	uc008gms.1	0610006I08Rik	N/A	18.7495	27.7574	14.0683	23.4745	0.30891	1.1933	0.274664	1	1
24847	uc009ons.1|uc009ont.1|uc009onu.1	Ecsit	26940	50.7941	50.5567	47.05	40.1521	0.216923	1.19173	0.274981	1	1
7229	uc007tvo.1|uc007tvp.1|uc007tvq.1|uc007tvr.1	Abhd4	105501	9.96261	13.4854	16.5323	13.7728	-0.370098	1.18956	0.275419	1	1
27085	uc009uia.1	Bex2	12069	207.181	182.3	220.439	199.542	-0.108775	1.18818	0.275698	1	1
25369	uc009psw.1|uc009psx.1|uc009psy.1	Tspan3	56434	300.904	326.914	271.835	317.927	0.0902125	1.18574	0.27619	1	1
14932	uc008oib.1	Psma7	26444	216.266	200.192	229.155	218.517	-0.104272	1.18546	0.276248	1	1
16075	uc008rpr.1	39705	93684	109.964	101.775	115.572	119.399	-0.150197	1.18397	0.27655	1	1
22603	uc009inu.1|uc009inv.1	Arhgef17	207212	29.8313	34.702	39.053	38.5465	-0.266003	1.18345	0.276654	1	1
512	uc007bst.1|uc007bsu.1|uc007bsv.1	5033414K04Rik	N/A	34.1599	32.5911	27.2772	28.0779	0.270072	1.18224	0.276901	1	1
4431	uc007mmz.1|uc007mna.1|uc007mnb.1|uc007mnc.1	Sec14l1	74136	32.6445	34.4059	26.0625	29.4614	0.272136	1.18224	0.276901	1	1
16602	uc008syf.1|uc008syg.1|uc008syh.1|uc008syi.1|uc008syj.1|uc008syk.1|uc008syl.1|uc008sym.1|uc008syn.1	Akap2	11641	34.8222	31.6445	27.5839	27.465	0.271917	1.18224	0.276901	1	1
1749	uc007fge.1	Ppa1	67895	124.408	128.312	134.896	142.482	-0.134313	1.18191	0.276967	1	1
8032	uc007wax.1|uc007way.1	Ndrg1	17988	14.7698	15.0686	19.9535	18.6402	-0.371189	1.17726	0.277914	1	1
21907	uc009gzq.1	Tsg101	22088	14.9373	14.5839	19.5624	19.2846	-0.396058	1.17726	0.277914	1	1
17171	uc008ujv.1|uc008ujw.1|uc008ujx.1	Med8	80509	20.415	19.2061	15.7715	13.8938	0.417489	1.17726	0.277914	1	1
24275	uc009mzk.1	AK209396	N/A	59.1762	57.9398	49.7302	51.4102	0.211578	1.17537	0.278301	1	1
10554	uc008cqe.1|uc008cqf.1|uc008cqg.1|uc008cqh.1	Supt3h	109115	18.5106	18.5312	26.8336	20.9116	-0.366202	1.16543	0.280343	1	1
8494	uc007xez.1|uc007xfa.1	Panx2	406218	49.8402	52.2123	64.9054	53.072	-0.2092	1.16466	0.2805	1	1
12904	uc008jfn.1|uc008jfo.1|uc008jfp.1|uc008jfq.1	Slc25a25	227731	96.1493	103.773	88.2423	90.5458	0.161191	1.16418	0.280599	1	1
12406	uc008hqq.1|uc008hqr.1	Sfxn3	94280	27.4679	28.6741	32.3732	36.025	-0.284877	1.16311	0.280822	1	1
17060	uc008ubw.1|uc008ubx.1|uc008uby.1	Nrd1	230598	36.2655	31.8724	30.8496	24.9693	0.287702	1.16311	0.280822	1	1
4360	uc007mhm.1	Atp5h	71679	79.7356	53.1079	67.8511	48.4656	0.191668	1.16155	0.281145	1	1
4318	uc007meh.1|uc007mei.1	AK011682	N/A	4.78972	3.51146	3.13738	2.46097	0.568314	1.15894	0.281686	1	1
4492	uc007msj.1	AK005967	N/A	2.08939	3.48304	5.16307	4.24583	-0.75572	1.15894	0.281686	1	1
4897	uc007nwn.1	Prkch	18755	4.57123	4.15543	2.83702	2.2758	0.77131	1.15894	0.281686	1	1
8446	uc007xbw.1	Pnpla3	116939	2.39865	2.83886	4.68006	3.68591	-0.675653	1.15894	0.281686	1	1
12729	uc008irt.1|uc008iru.1|uc008irv.1	2010317E24Rik	72080	3.66695	4.8648	2.1671	3.03787	0.712952	1.15894	0.281686	1	1
25149	uc009pfs.1|uc009pft.1	Fxyd6	59095	4.93305	3.61664	3.34364	2.14823	0.638573	1.15894	0.281686	1	1
4225	uc007lxc.1	1700052K11Rik	73431	3.17616	2.18059	5.09066	4.3035	-0.810407	1.15894	0.281686	1	1
11186	uc008eme.1|uc008emf.1	AK088959	N/A	3.42691	2.16214	4.89046	4.17564	-0.697879	1.15894	0.281686	1	1
11909	uc008gjp.1|uc008gjq.1|uc008gjr.1	Plcb3	18797	2.5498	2.20242	4.57372	4.00139	-0.851553	1.15894	0.281686	1	1
16725	uc008tgw.1	AK219638	N/A	4.69574	3.86116	1.74747	3.17728	0.797038	1.15894	0.281686	1	1
20574	uc009dst.1|uc009dsu.1|uc009dsv.1	C530028O21Rik	319352	48.6869	41.2622	55.3818	50.107	-0.229909	1.15499	0.282508	1	1
13514	uc008ktu.1|uc008ktv.1|uc008ktw.1	Ptpmt1	66461	25.3134	21.7802	30.1748	27.6813	-0.296936	1.1545	0.28261	1	1
20045	uc009cii.1|uc009cij.1|uc009cik.1	Rnf181	66510	38.191	39.5275	45.7383	45.956	-0.238573	1.15425	0.282662	1	1
22589	uc009imu.1	Ppme1	72590	59.2999	58.4492	67.0935	66.7245	-0.184556	1.15228	0.283073	1	1
7557	uc007ute.1|uc007utf.1	Sugt1	67955	45.1552	35.4199	35.8876	31.1366	0.265652	1.15116	0.283306	1	1
7573	uc007uul.1|uc007uum.1|uc007uun.1|uc007uuo.1	Pcdh9	211712	34.647	31.9517	42.1397	37.5095	-0.258165	1.15116	0.283306	1	1
4923	uc007nyo.1|uc007nyp.1	Spnb1	20741	16.08	16.2625	12.924	11.0047	0.43469	1.14678	0.284225	1	1
18892	uc008zew.1	Prkab1	19079	10.2736	13.6702	14.7166	17.2598	-0.417355	1.14678	0.284225	1	1
24595	uc009nvx.1|uc009nvy.1|uc009nvz.1|uc009nwa.1|uc009nwb.1	Def8	23854	16.2943	16.2774	12.0761	12.4605	0.40868	1.14678	0.284225	1	1
10984	uc008dvc.1	Kcnk12	210741	15.5261	24.1095	13.8322	16.8708	0.36842	1.14392	0.284826	1	1
20156	uc009cpf.1|uc009cpg.1	Spr	20751	61.1451	73.9207	55.1807	63.1491	0.190849	1.14315	0.284987	1	1
9905	uc008bex.1|uc008bey.1|uc008bez.1	Cuta	67675	135.358	150.817	128.455	132.882	0.130983	1.14299	0.285021	1	1
19703	uc009blq.1|uc009blr.1|uc009bls.1|uc009blt.1|uc009blu.1	Mkrn1	54484	67.5699	64.6911	76.9499	73.8353	-0.189106	1.14161	0.285312	1	1
10914	uc008dpj.1	1110001A16Rik	null	20.7444	17.7048	28.2821	20.7621	-0.35113	1.13882	0.285901	1	1
26798	uc009toa.1|uc009tob.1	Emd	13726	19.7676	19.1952	23.8255	25.3818	-0.336775	1.13882	0.285901	1	1
5265	uc007oui.1	Chga	12652	553.701	485.997	543.005	448.642	0.0682669	1.13396	0.286931	1	1
21302	uc009fka.1|uc009fkb.1	P42pop	N/A	48.2465	72.9789	46.8644	58.2745	0.205396	1.13369	0.286989	1	1
22570	uc009ilr.1|uc009ils.1	Rps3	27050	81.2866	69.0043	90.4866	79.413	-0.176925	1.13233	0.287279	1	1
24468	uc009nnb.1	Gabarapl2	93739	5.53818	12.6716	4.99315	8.22707	0.461967	1.13169	0.287416	1	1
1406	uc007egy.1|uc007egz.1|uc007eha.1|uc007ehb.1	1700052N19Rik	73419	8.63486	10.1545	6.24004	7.20102	0.483268	1.13169	0.287416	1	1
14935	uc008oij.1	Hrh3	99296	6.20273	7.14746	11.2407	8.10433	-0.535102	1.13169	0.287416	1	1
24005	uc009mhc.1	Hmox1	15368	5.94895	6.52444	10.4157	9.40086	-0.667856	1.13169	0.287416	1	1
21802	uc009grk.1|uc009grl.1	Ptov1	84113	48.5811	44.9483	38.1222	41.5886	0.230646	1.12766	0.288276	1	1
15030	uc008oqb.1|uc008oqc.1|uc008oqd.1|uc008oqe.1|uc008oqf.1	Ralyl	76897	50.7833	43.2309	40.9143	38.7961	0.238112	1.12766	0.288276	1	1
5658	uc007puq.1	Hist1h1c	50708	27.1897	30.8075	36.7284	32.8179	-0.261989	1.12665	0.28849	1	1
17516	uc008vie.1|uc008vif.1	Luzp1	269593	36.4401	33.8643	30.5927	26.8416	0.291703	1.12665	0.28849	1	1
22012	uc009hgy.1|uc009hgz.1	Snrpa1	68981	37.6686	32.1254	30.2241	27.9454	0.262838	1.12665	0.28849	1	1
10725	uc008ddm.1	Clpp	53895	50.855	55.0324	63.8694	57.8636	-0.201189	1.12373	0.289117	1	1
513	uc007bsw.1|uc007bsx.1	Dner	227325	44.7949	47.8353	54.3403	54.4344	-0.23179	1.12044	0.289823	1	1
10464	uc008cln.1	Ppp1r11	76497	185.968	130.221	163.919	125.806	0.126104	1.11585	0.290813	1	1
12432	uc008hte.1|uc008htf.1	Fbxl15	68431	36.9734	57.9325	35.8896	45.0686	0.22932	1.11481	0.291038	1	1
24877	uc009oqa.1|uc009oqb.1|uc009oqc.1	Thyn1	77862	50.8694	43.6446	39.6277	40.706	0.234523	1.11481	0.291038	1	1
7774	uc007vkj.1	Cct5	12465	183.079	179.929	196.579	195.429	-0.11088	1.11418	0.291175	1	1
17979	uc008wsb.1	Abcf2	27407	59.3505	63.8045	53.2437	53.8267	0.201915	1.11394	0.291226	1	1
1358	uc007ecg.1	Nenf	66208	52.6093	54.1555	63.5716	59.1578	-0.201045	1.11394	0.291226	1	1
3653	uc007kjo.1|uc007kjp.1	Poldip2	67811	55.8078	51.264	62.3067	61.1032	-0.204879	1.11394	0.291226	1	1
19173	uc009abt.1|uc009abu.1|uc009abv.1|uc009abw.1|uc009abx.1|uc009aby.1	Ache	11423	309.003	359.274	300.343	330.205	0.0838373	1.11264	0.291509	1	1
6117	uc007qzc.1|uc007qzd.1	Hiatl1	66631	20.8789	19.6182	14.461	18.1444	0.31271	1.11242	0.291557	1	1
26777	uc009tmc.1|uc009tmd.1|uc009tme.1	Pnck	93843	21.1536	19.647	18.9569	13.4594	0.33187	1.11242	0.291557	1	1
20320	uc009czi.1|uc009czj.1|uc009czk.1|uc009czl.1|uc009czm.1|uc009czn.1|uc009czo.1|uc009czp.1|uc009czq.1	Magi1	14924	28.9761	30.5803	23.9778	25.1732	0.277038	1.11198	0.291651	1	1
1307	uc007dye.1|uc007dyf.1	Capn2	12334	121.375	107.607	101.777	105.102	0.146445	1.11056	0.29196	1	1
4071	uc007llz.1|uc007lma.1|uc007lmb.1|uc007lmc.1|uc007lmd.1	Gcn5l2	N/A	34.6021	35.7076	28.9819	29.9921	0.253647	1.10927	0.292241	1	1
9014	uc007yso.1|uc007ysp.1	Dnajb11	67838	37.4672	34.2349	31.4726	27.876	0.272803	1.10927	0.292241	1	1
4265	uc007mak.1|uc007mal.1|uc007mam.1|uc007man.1|uc007mao.1|uc007map.1	Pitpnc1	71795	16.4509	17.4237	10.7845	14.1616	0.441385	1.10697	0.292741	1	1
21889	uc009gyd.1|uc009gye.1|uc009gyf.1	Abcc8	20927	10.9216	14.1148	16.4161	17.4883	-0.437446	1.10697	0.292741	1	1
8044	uc007wbq.1|uc007wbr.1	Chrac1	93696	11.9261	13.1522	17.325	15.5248	-0.389441	1.10697	0.292741	1	1
11918	uc008gkg.1	Macrod1	107227	12.0893	13.395	17.1385	15.7918	-0.369809	1.10697	0.292741	1	1
8935	uc007ymp.1	Slc25a1	13358	214.791	265.911	210.199	239.04	0.0976599	1.10129	0.293983	1	1
3113	uc007ivn.1|uc007ivo.1	9530068E07Rik	213673	63.3159	59.7791	67.541	71.7669	-0.178505	1.09963	0.294348	1	1
3255	uc007jfh.1	Rasd1	19416	3.62082	4.66864	7.44249	7.44608	-0.844854	1.09568	0.295215	1	1
4353	uc007mgz.1|uc007mha.1	Fads6	328035	5.46457	9.11618	4.4312	4.99003	0.630077	1.09568	0.295215	1	1
23136	uc009jwr.1|uc009jws.1	Orai3	269999	4.24952	4.93439	6.41591	7.87789	-0.638209	1.09568	0.295215	1	1
840	uc007cps.1|uc007cpt.1	Ppp1r15b	108954	5.72036	7.57397	4.36188	4.50883	0.58369	1.09568	0.295215	1	1
4974	uc007oda.1|uc007odb.1	Rgs6	50779	7.23025	7.18452	4.15449	4.60289	0.718977	1.09568	0.295215	1	1
5003	uc007ofo.1|uc007ofp.1	Abcd4	19300	6.70687	6.56054	4.22593	5.43834	0.457154	1.09568	0.295215	1	1
9787	uc008avs.1|uc008avt.1|uc008avu.1	Rnps1	19826	4.01505	5.09389	8.02958	6.26146	-0.649756	1.09568	0.295215	1	1
10628	uc008cwc.1|uc008cwd.1|uc008cwe.1|uc008cwf.1	Tcfeb	21425	5.74814	7.86352	3.95024	5.46878	0.531193	1.09568	0.295215	1	1
15603	uc008qgb.1	Lingo4	320747	5.9161	7.83981	4.17368	5.20369	0.552796	1.09568	0.295215	1	1
17390	uc008uzg.1|uc008uzh.1|uc008uzi.1|uc008uzj.1	2610200G18Rik	N/A	29.5498	30.228	35.829	36.3409	-0.271787	1.09242	0.295936	1	1
17046	uc008uaw.1|uc008uax.1|uc008uay.1	Zyg11b	414872	30.6308	29.5908	23.6356	26.0906	0.276277	1.09188	0.296055	1	1
891	uc007ctq.1	Phlda3	27280	78.2	78.1952	86.6939	87.6378	-0.156639	1.09123	0.296198	1	1
11265	uc008esn.1|uc008eso.1	Fgf1	14164	262.014	255.066	233.525	249.843	0.0972667	1.08811	0.296891	1	1
617	uc007cbh.1	Ndufa10	67273	293.824	285.317	319.754	294.903	-0.0858675	1.08559	0.29745	1	1
1886	uc007foy.1|uc007foz.1|uc007fpa.1	Zwint	52696	663.326	706.024	705.486	719.346	-0.0572998	1.08313	0.297997	1	1
3570	uc007kdk.1	AK217047	N/A	27.2361	14.9248	17.6488	14.95	0.371086	1.08261	0.298115	1	1
2103	uc007gdv.1|uc007gdw.1	D10Bwg1364e	N/A	108.308	149.905	100.438	135.245	0.131712	1.07341	0.300176	1	1
23509	uc009kxg.1|uc009kxh.1|uc009kxi.1|uc009kxj.1|uc009kxk.1|uc009kxl.1	Dcun1d2	102323	30.5766	30.841	24.9058	25.9209	0.273064	1.07249	0.300383	1	1
11278	uc008eto.1	AK204365	N/A	31.7672	30.4513	23.0301	27.6651	0.295496	1.07249	0.300383	1	1
23091	uc009jtm.1	Kctd13	233877	25.7893	25.2227	35.2524	27.478	-0.298331	1.07249	0.300383	1	1
7235	uc007twd.1	Lrp10	65107	13.1852	13.2415	14.1613	19.7951	-0.361692	1.06985	0.300979	1	1
10340	uc008ccv.1	Pbx2	18515	12.9694	13.1587	18.2096	15.6091	-0.372217	1.06985	0.300979	1	1
19362	uc009aow.1	Katnal1	231912	16.7699	16.6635	14.6191	10.844	0.392885	1.06985	0.300979	1	1
14874	uc008oeq.1|uc008oer.1|uc008oes.1	Gnas	14683	95.0642	48.2716	107.005	54.1134	-0.16872	1.06641	0.301757	1	1
5653	uc007pul.1	Hist1h2bc	68024	21.9429	19.9419	24.2798	28.333	-0.328989	1.06585	0.301886	1	1
1203	uc007drg.1	Darc	13349	123.356	113.749	140.966	118.899	-0.132245	1.06477	0.302131	1	1
20978	uc009epj.1	Ldhb	16832	267.819	292.18	261.298	264.906	0.0897997	1.06463	0.302161	1	1
7330	uc007ucz.1|uc007uda.1	Cryl1	68631	9.9536	9.70929	6.06323	8.03429	0.480034	1.06439	0.302216	1	1
23989	uc009mfw.1|uc009mfx.1	Calr3	73316	5.55534	8.23015	11.1752	8.74312	-0.530944	1.06439	0.302216	1	1
24240	uc009mwt.1|uc009mwu.1	Arl2bp	107566	64.4268	80.181	78.4358	83.5849	-0.164033	1.05944	0.303344	1	1
27078	uc009uhm.1|uc009uhn.1|uc009uho.1|uc009uhp.1|uc009uhq.1	Gprasp1	67298	77.1077	67.3123	89.4122	72.6542	-0.166314	1.05944	0.303344	1	1
4130	uc007lqt.1	G6pc3	68401	51.8414	60.5021	59.6898	69.2846	-0.199168	1.05862	0.303529	1	1
11053	uc008eba.1	Abhd3	106861	48.2189	51.3983	52.3129	61.6984	-0.194711	1.05721	0.303852	1	1
2548	uc007hgi.1	AK021038	N/A	45.8769	40.0008	51.4368	49.4142	-0.23187	1.05476	0.304413	1	1
14778	uc008nxd.1|uc008nxe.1|uc008nxf.1|uc008nxg.1|uc008nxh.1	Slc35c2	228875	31.0689	32.3205	23.9097	27.7053	0.296451	1.05378	0.304637	1	1
17569	uc008vmf.1|uc008vmg.1|uc008vmh.1	C230096C10Rik	230866	28.2178	23.8834	31.8032	31.3445	-0.277416	1.05378	0.304637	1	1
20227	uc009cub.1	Isy1	57905	31.2274	31.9912	26.2996	25.829	0.278274	1.05378	0.304637	1	1
14597	uc008njh.1|uc008nji.1	Apba2bp	N/A	107.193	112.073	114.443	127.097	-0.139577	1.05258	0.304915	1	1
17452	uc008vds.1|uc008vdt.1|uc008vdu.1|uc008vdv.1	Dhdds	67422	58.4447	56.8314	50.4185	50.4587	0.192492	1.04736	0.306115	1	1
2008	uc007fwp.1	AK192985	N/A	2.88572	0.111525	0.928577	0.103952	1.53745	1.0465	0.306315	1	1
3819	uc007kvs.1|uc007kvt.1	AK214167	N/A	2.42313	1.12968	0.630294	0.491235	1.66349	1.0465	0.306315	1	1
4036	uc007ljz.1	Krtap17-1	77914	1.21363	1.64969	0.984193	0.324324	1.12975	1.0465	0.306315	1	1
4070	uc007llx.1|uc007lly.1	Dhx58	80861	1.51128	1.07755	0.43019	0.653735	1.25603	1.0465	0.306315	1	1
4650	uc007ndh.1	AK018309	N/A	0.841485	1.78173	0.690932	0.433687	1.2219	1.0465	0.306315	1	1
12203	uc008hcz.1	AK028012	N/A	1.66051	0.833396	0.424173	0.684636	1.1694	1.0465	0.306315	1	1
13793	uc008ljl.1|uc008ljm.1|uc008ljn.1	Cd59b	333883	1.94096	1.48822	0.462868	0.587358	1.70716	1.0465	0.306315	1	1
16988	uc008txc.1	Wdr78	242584	1.68147	1.22655	0.904082	0.430736	1.12339	1.0465	0.306315	1	1
20245	uc009cvb.1	AK194371	N/A	1.20317	0.461511	1.00025	2.04999	-0.87368	1.0465	0.306315	1	1
21349	uc009fnj.1|uc009fnk.1	Bcl3	12051	1.31042	1.91003	0.566045	0.482769	1.6185	1.0465	0.306315	1	1
21407	uc009fqm.1	Ceacam10	26366	1.92943	1.38484	0.465421	1.07867	1.10194	1.0465	0.306315	1	1
22547	uc009ijy.1|uc009ijz.1|uc009ika.1|uc009ikb.1	Myo7a	17921	0.821988	0.073226	0.957389	1.59931	-1.51398	1.0465	0.306315	1	1
25233	uc009pmp.1	Sln	66402	1.18407	0.37142	1.44032	1.69513	-1.01131	1.0465	0.306315	1	1
26206	uc009sbl.1	AK076661	N/A	1.94184	1.19482	0.572355	0.384919	1.71223	1.0465	0.306315	1	1
1062	uc007dgx.1|uc007dgy.1	Fmo1	14261	0.828924	1.53968	0.408391	0.596732	1.23666	1.0465	0.306315	1	1
2505	uc007hda.1|uc007hdb.1	Lyzs	N/A	0.29427	0.825097	1.63304	0.603541	-0.998612	1.0465	0.306315	1	1
2654	uc007hou.1|uc007hov.1	Cd63	12512	0.303564	0.930185	2.45679	0.744325	-1.37552	1.0465	0.306315	1	1
3200	uc007jby.1	Trim58	216781	0.764651	1.61537	0.205009	0.579069	1.60191	1.0465	0.306315	1	1
3399	uc007jqx.1|uc007jqy.1	Cd68	12514	0.278483	0.623015	2.28992	0.574586	-1.66789	1.0465	0.306315	1	1
9813	uc008ayc.1	NR_002897	N/A	1.4618	1.65076	0.320059	1.20542	1.02884	1.0465	0.306315	1	1
20432	uc009djd.1	BC060267	212516	1.33639	1.5841	0.492374	0.701999	1.28996	1.0465	0.306315	1	1
26478	uc009sss.1	Chst7	60322	0.841525	1.53984	0.290034	0.594341	1.42906	1.0465	0.306315	1	1
2178	uc007gjn.1	Mif1	N/A	0.55847	0.39416	1.68136	0.503695	-1.19768	1.0465	0.306315	1	1
4262	uc007mab.1	1810010H24Rik	69066	0.945649	0.368235	1.67787	0.907521	-0.976543	1.0465	0.306315	1	1
9786	uc008avq.1|uc008avr.1	AK038021	N/A	0.521467	0.429115	1.67869	1.23138	-1.61417	1.0465	0.306315	1	1
13527	uc008kvk.1	AK039596	N/A	0.805307	0.39696	2.14112	0.948668	-1.36175	1.0465	0.306315	1	1
22023	uc009hhz.1|uc009hia.1|uc009hib.1|uc009hic.1|uc009hid.1	Lysmd4	75099	33.3815	29.7964	36.076	38.8891	-0.2468	1.0448	0.306708	1	1
20617	uc009dwb.1	Prmt8	381813	26.0391	26.7627	18.8283	23.5119	0.318559	1.04356	0.306995	1	1
17620	uc008vpl.1	Efhd2	27984	21.7652	21.158	28.861	23.96	-0.299355	1.04356	0.306995	1	1
25229	uc009pmg.1	Acat1	110446	44.7128	42.3633	51.6043	49.2663	-0.212155	1.04352	0.307004	1	1
23944	uc009mco.1|uc009mcp.1|uc009mcq.1|uc009mcr.1|uc009mcs.1|uc009mct.1	Use1	67023	51.7136	48.5544	60.2825	55.8531	-0.211947	1.03769	0.308358	1	1
8376	uc007wxh.1|uc007wxi.1|uc007wxj.1|uc007wxk.1|uc007wxl.1	Tef	21685	26.7482	25.9919	33.8241	29.5258	-0.264439	1.03572	0.30882	1	1
11279	uc008etp.1	Lars	107045	17.4894	17.7156	14.1787	13.1019	0.367903	1.03514	0.308954	1	1
19708	uc009bmc.1|uc009bmd.1	Ndufb2	68198	213.03	178.575	215.21	205.681	-0.104044	1.03466	0.309067	1	1
25947	uc009rgf.1	Rab6b	270192	221.713	226.656	236.51	243.065	-0.0970709	1.03464	0.309072	1	1
4216	uc007lwe.1|uc007lwf.1|uc007lwg.1|uc007lwh.1|uc007lwi.1	Mapt	17762	65.2691	51.7365	54.634	46.6965	0.207509	1.0282	0.310581	1	1
7516	uc007uqm.1|uc007uqn.1|uc007uqo.1|uc007uqp.1	Lcp1	18826	58.1765	58.9656	42.134	59.5588	0.204041	1.0282	0.310581	1	1
8868	uc007ygf.1|uc007ygg.1	Bfar	100043196	25.5523	18.2346	18.7565	16.0276	0.332073	1.02755	0.310736	1	1
12230	uc008hew.1|uc008hex.1|uc008hey.1|uc008hez.1|uc008hfa.1|uc008hfb.1	Asah2	54447	23.3872	20.8126	21.4119	13.5201	0.339492	1.02755	0.310736	1	1
19871	uc009bwu.1|uc009bwv.1|uc009bww.1	Mpp6	56524	19.0549	16.0663	22.4395	22.4661	-0.354554	1.02755	0.310736	1	1
22028	uc009hiv.1|uc009hiw.1|uc009hix.1|uc009hiy.1	Dmn	N/A	17.2123	17.6841	20.7548	22.8829	-0.322496	1.02755	0.310736	1	1
2438	uc007gyj.1|uc007gyk.1	Slc6a15	103098	46.0178	43.4426	34.269	42.2302	0.225805	1.0253	0.311264	1	1
8379	uc007wxp.1	Aco2	11429	130.6	137.707	150.644	142.216	-0.126323	1.02522	0.311283	1	1
13156	uc008kan.1	Slc25a12	78830	81.5855	85.3299	91.1753	95.0447	-0.157891	1.02316	0.311771	1	1
26732	uc009tje.1	Ids	15931	43.3172	46.3845	48.6206	53.5728	-0.188096	1.02174	0.312107	1	1
3910	uc007lbv.1	Hoxb4	15412	2.03337	1.35797	3.53661	2.11283	-0.736254	1.01939	0.312663	1	1
9515	uc008aed.1|uc008aee.1|uc008aef.1|uc008aeg.1	NR_003519	N/A	1.47176	2.47568	3.85586	2.08217	-0.589067	1.01939	0.312663	1	1
17877	uc008wjd.1	AK220016	N/A	0.901749	2.31949	4.21214	1.73505	-0.884594	1.01939	0.312663	1	1
25351	uc009prp.1	Crabp1	12903	3.92382	2.04174	1.61722	1.0944	1.1375	1.01939	0.312663	1	1
7852	uc007vqk.1	AK010129	N/A	2.89592	3.10121	0.714155	1.69695	1.31457	1.01939	0.312663	1	1
15970	uc008rhm.1|uc008rhn.1|uc008rho.1	T2bp	N/A	3.024	2.86065	1.27847	1.86058	0.90663	1.01939	0.312663	1	1
27293	uc009uyi.1	AK149987	N/A	2.68765	2.59684	1.33745	1.57035	0.861834	1.01939	0.312663	1	1
1356	uc007ece.1	Atf3	11910	0.692438	2.13405	3.07018	2.87281	-1.07218	1.01939	0.312663	1	1
3947	uc007lel.1|uc007lem.1|uc007len.1	Pcgf2	22658	1.49639	1.57546	3.0839	3.06063	-1.00019	1.01939	0.312663	1	1
9516	uc008aeh.1	AK138253	N/A	2.19548	1.47576	2.83279	2.64694	-0.577839	1.01939	0.312663	1	1
25218	uc009plq.2|uc009plr.2|uc009pls.2	Rdx	19684	35.384	29.5024	29.3618	25.3474	0.246133	1.01826	0.312932	1	1
15472	uc008pxw.1|uc008pxx.1	Scamp3	24045	64.4205	69.9967	74.4813	76.5899	-0.168511	1.01464	0.313794	1	1
8570	uc007xkz.1|uc007xla.1	Rapgef3	223864	3.39105	6.69572	3.29374	3.24429	0.625538	1.01069	0.314739	1	1
12968	uc008jll.1	Ptgs1	19224	3.55919	5.72092	2.4713	3.68101	0.593015	1.01069	0.314739	1	1
3221	uc007jcw.1	AK009977	N/A	3.06195	3.15904	5.18571	4.61725	-0.656076	1.01069	0.314739	1	1
3631	uc007kii.1|uc007kij.1|uc007kik.1	Tlcd1	68385	3.25873	3.43291	5.08688	5.21171	-0.622018	1.01069	0.314739	1	1
4441	uc007mod.1|uc007moe.1	Birc5	11799	4.59754	5.28692	2.07631	3.61448	0.796533	1.01069	0.314739	1	1
13903	uc008lqk.1|uc008lql.1|uc008lqm.1|uc008lqn.1	Atpbd4	66632	3.28831	3.17609	5.38768	5.41773	-0.741167	1.01069	0.314739	1	1
17409	uc008vaz.1	AK009175	N/A	3.153	2.86363	5.9404	4.34595	-0.773703	1.01069	0.314739	1	1
17952	uc008wpw.1|uc008wpx.1|uc008wpy.1	BC050254	269630	3.31731	2.57757	5.14869	5.14994	-0.804916	1.01069	0.314739	1	1
20388	uc009dez.1|uc009dfa.1	Cpne9	211232	4.57924	5.02745	3.30187	2.8043	0.653773	1.01069	0.314739	1	1
21325	uc009flq.1|uc009flr.1	Ercc2	13871	2.84482	3.09313	4.78448	5.43393	-0.783134	1.01069	0.314739	1	1
[truncated: 25,190 more rows]
