# Supplementary material for: RNA-Seq Profiling of Spinal Cord Motor Neurons from a Presymptomatic SOD1 ALS Mouse
Source: PLoS One. 2013 Jan 3;8(1):e53575. doi: 10.1371/journal.pone.0053575 (PMC3536741; doi:10.1371/journal.pone.0053575)
Supplement: Table S6 — Differentially expressed novel TARs in G85R. Identification and log-linear analysis with LRT-statistic of novel transcriptionally active regions in wild-type and G85R motor neurons. Columns are: novel TAR id, wild-type replicate 1 RPKM, wild-type replicate 2 RPKM, G85R replicate 1 RPKM, G85R replicate 2 RPKM, log2 fold change, LRT statistic, raw p-value, Bonferroni corrected p-value, and Benjamani-Hochberg corrected p-value (BHP). (XLSX) [file pone.0053575.s011.xlsx]

## Sheet: Table_S6_novel_TARs
novel_TAR	wildtype_r1	wildtype_r2	G85R_r1	G85R_r2	log2FC	LRT_statistics	rawP	bonP	bhP
chr16:32410564-32410705	158.616	164.732	0.263711	0.248292	9.30272	449.159	1.1e-99	5.34e-96	5.34e-96
chr10:58773875-58775038	17.2088	14.0289	0.032171	0.090051	7.99764	42.9751	5.54e-11	2.69e-07	2.69e-08
chr1:55185480-55185604	39.6961	12.5866	0.425074	0.282059	6.20821	73.4736	1.02e-17	4.96e-14	1.24e-14
chr5:104885248-104885483	9.80862	9.21939	0.158674	0.149396	5.94872	26.3396	2.86e-07	0.0013917	7.32e-05
chr5:104886229-104886526	4.83012	10.7388	0.249624	0.235028	5.00557	22.1807	2.48e-06	0.0120603	0.000502513
chr2:156217533-156217637	0.32576	19.715	0.356638	0.335785	4.85514	27.7259	1.4e-07	0.000679329	4.85e-05
chr6:48494588-48495221	9.06155	8.28042	0.384718	0.276552	4.71288	23.567	1.21e-06	0.00586303	0.000293152
chr5:104884662-104885109	12.0798	13.0815	0.660789	0.389244	4.5827	27.5664	1.52e-07	0.000737704	4.92e-05
chr5:104886734-104886856	10.2028	3.52582	0.304447	0.286646	4.53766	19.4081	1.06e-05	0.0513008	0.00152597
chr5:104885539-104885794	9.04593	11.8974	0.579179	0.409451	4.40492	22.3626	2.26e-06	0.0109706	0.000498665
chr6:50152900-50153069	10.6095	3.74851	0.220276	0.66423	4.02084	14.6994	0.000126088	0.612788	0.0127664
chr11:30405556-30405660	11.0098	4.07225	0.645803	0.453764	3.77783	14.6994	0.000126088	0.612788	0.0127664
chr17:46803771-46804083	6.72814	8.21878	0.470472	0.850915	3.49972	14.6994	0.000126088	0.612788	0.0127664
chr7:53339604-53339742	11.2963	8.00491	0.782724	1.1997	3.28335	15.9035	6.67e-05	0.323943	0.00771294
chr11:31564266-31564645	8.71785	9.02128	0.973461	1.06575	3.12085	14.7226	0.000124547	0.605296	0.0127664
chr11:31564676-31564850	7.51714	8.23979	0.827014	1.19521	2.96197	12.3953	0.000430406	1	0.0335613
chr5:73783538-73783906	8.96521	12.572	1.06282	2.69602	2.51847	13.7189	0.000212312	1	0.0191081
chr5:104870062-104870363	44.6983	31.0896	6.06913	7.61692	2.46926	46.9658	7.22e-12	3.51e-08	4.39e-09
chr6:5167489-5167590	6.80199	11.0963	1.43378	1.8591	2.4424	11.8873	0.000565181	1	0.0422582
chr13:107751208-107751339	18.8042	19.3929	3.39277	7.67376	1.78726	15.7403	7.27e-05	0.353129	0.00821231
chr17:35969751-35970691	23.2165	11.9123	5.56536	4.99591	1.73387	13.1626	0.000285593	1	0.0247854
chr12:25323585-25323721	76.9423	92.3303	0.273335	96.0416	0.813518	20.3718	6.38e-06	0.0309883	0.00103294
chr11:53361792-53363072	98.1055	82.2019	61.5954	56.69	0.608187	12.5326	0.00039991	1	0.0323927
chr6:3151441-3151587	2355.21	972.961	2101.03	1539.5	-0.129417	13.9748	0.000185275	0.900438	0.0180088
chr13:54867801-54867944	180.108	228.25	249.506	267.117	-0.339276	12.8742	0.00033314	1	0.0279149
chr10:75722819-75725715	183.787	172.536	223.429	230.637	-0.349713	11.6295	0.000649124	1	0.0463932
chr14:68705794-68707146	586.009	562.82	815.133	776.273	-0.470138	71.6132	2.62e-17	1.27e-13	2.54e-14
chr9:110183757-110183897	152.869	198.595	183.933	320.111	-0.520172	27.1343	1.9e-07	0.000922422	5.43e-05
chr14:33161057-33161335	87.0644	91.0841	122.507	134.798	-0.530401	14.7624	0.000121943	0.592644	0.0127664
chrM:15370-15716	117.848	88.0793	142.416	181.759	-0.654637	26.4932	2.64e-07	0.00128534	7.14e-05
chr11:101332620-101333160	120.44	106.336	205.992	158.195	-0.683411	32.5789	1.14e-08	5.56e-05	4.28e-06
chr5:71351632-71352091	72.4662	28.4591	108.452	60.1034	-0.739935	17.4438	2.96e-05	0.143821	0.00378476
chr7:28316791-28317036	29.2443	36.0946	53.1938	58.346	-0.771544	12.1635	0.000487341	1	0.0370074
chr8:86135395-86135799	50.3017	43.3843	91.8481	71.3913	-0.801084	19.3866	1.07e-05	0.0518828	0.00152597
chr2:156214920-156215043	35.3082	20.6335	51.3712	49.8584	-0.855634	13.0808	0.000298343	1	0.0254377
chr9:15239437-15239574	26.2297	5.3301	37.5496	26.45	-1.01997	11.7056	0.000623124	1	0.0458846
chr17:37849699-37849810	0.3054	37.1443	41.0028	40.375	-1.11968	16.8099	4.13e-05	0.200807	0.00514889
chr17:35072566-35072848	13.1416	18.7872	42.9258	36.6026	-1.31661	21.2526	4.03e-06	0.0195648	0.000724622
chr1:134932712-134932845	15.2018	2.11323	32.8095	10.6526	-1.32774	12.3753	0.000435054	1	0.0335613
chr5:73772502-73772639	18.5628	11.1456	49.5736	34.743	-1.50495	27.412	1.64e-07	0.000799015	4.99e-05
chr16:18407167-18407393	21.3541	19.2522	56.9774	61.796	-1.54844	41.051	1.48e-10	7.21e-07	6.55e-08
chr13:113299422-113299528	4.95922	3.45139	19.9862	9.56911	-1.81313	13.5655	0.000230375	1	0.0203568
chr2:121264557-121264762	4.67837	2.60778	18.7259	16.1878	-2.26057	18.2929	1.89e-05	0.0920553	0.00263015
chr11:120496123-120496253	1.59839	2.48039	9.5684	10.1582	-2.27394	11.6441	0.000644056	1	0.0463932
chr11:102749818-102749990	20.4208	29.9257	190.821	59.1792	-2.31196	145.552	1.63e-33	7.91e-30	2.64e-30
chr5:110557062-110558559	2.10934	1.81804	12.2966	8.60635	-2.41207	12.6739	0.000370802	1	0.030544
chr1:99600573-99600976	1.87522	1.31356	11.8343	7.79305	-2.62179	14.073	0.00017585	0.854631	0.0174414
chr3:69768934-69769045	2.11304	1.9846	9.99429	18.7177	-2.80879	21.3717	3.78e-06	0.0183858	0.000707147
chr9:51914659-51914986	1.15416	1.7081	11.7114	9.65686	-2.90025	16.3111	5.37e-05	0.261215	0.0063711
chr5:110556691-110557038	1.38004	1.58618	16.0508	10.9652	-3.18712	22.0839	2.61e-06	0.0126844	0.000507376
chr13:54580524-54580654	5.59966	0.730503	42.6657	15.3374	-3.19582	45.6929	1.38e-11	6.72e-08	7.47e-09
chr5:135131796-135131908	0.306788	0.843017	11.4777	8.67311	-4.13138	21.0715	4.42e-06	0.0215032	0.000767972
chr5:108997846-108997973	0.267225	0.3976	3.84274	8.07362	-4.16383	16.6355	4.53e-05	0.220131	0.00550328
chr5:135131323-135131677	0.830707	0.537906	13.2198	12.3891	-4.22586	23.1711	1.48e-06	0.00720277	0.000342989
chr19:37310898-37311045	0.231114	0.217491	8.54113	0.238226	-4.2906	12.4766	0.000412071	1	0.0328305
chr9:64152795-64152912	0.399552	0.272785	4.87171	10.0943	-4.47636	20.7944	5.11e-06	0.0248501	0.000856899
chr14:99433128-99433243	0.294869	0.382483	9.70201	5.50384	-4.48858	22.1807	2.48e-06	0.0120603	0.000502513
chr19:37311280-37311425	0.23428	0.22047	10.1312	0.241489	-4.51157	13.8629	0.000196638	0.955659	0.0180313
chr19:37311910-37312128	0.156186	0.291974	10.2178	0.160993	-4.53349	13.8629	0.000196638	0.955659	0.0180313
chr5:108997208-108997345	0.311501	0.233251	4.03365	8.83853	-4.56251	18.0218	2.18e-05	0.106136	0.00286854
chr10:122380407-122380573	0.204819	0.192746	9.50264	0.211122	-4.61077	13.8629	0.000196638	0.955659	0.0180313
chr17:26604533-26604651	0.287435	0.789546	26.7478	5.13287	-4.88762	36.7853	1.32e-09	6.41e-06	5.34e-07
chr5:135130193-135131163	0.615986	0.612826	24.1716	19.51	-5.15169	47.3158	6.04e-12	2.94e-08	4.2e-09
chr11:120904851-120905034	0.185896	0.174938	4.62312	8.3638	-5.16958	18.0218	2.18e-05	0.106136	0.00286854
chr11:120905507-120905735	0.149366	0.140562	4.55215	8.81332	-5.52667	19.4081	1.06e-05	0.0513008	0.00152597
chr19:37309659-37310211	0.122871	0.173049	13.8964	0.084434	-5.5621	19.4081	1.06e-05	0.0513008	0.00152597
chr2:121761696-121761824	0.265154	0.249524	18.19	16.9861	-6.09478	48.5203	3.27e-12	1.59e-08	2.65e-09
chr1:107662817-107662961	0.235895	0.22199	82.2542	79.5379	-8.46494	224.58	9.07e-51	4.41e-47	2.2e-47
