# Supplementary material for: RNA-Seq Profiling of Spinal Cord Motor Neurons from a Presymptomatic SOD1 ALS Mouse
Source: PLoS One. 2013 Jan 3;8(1):e53575. doi: 10.1371/journal.pone.0053575 (PMC3536741; doi:10.1371/journal.pone.0053575)
Supplement: Table S8 — Primers used in qRT-PCR. (XLS) [file pone.0053575.s013.xls]

## Sheet: Sheet1
List of Primers:
mgi_gene_symbol			Primer Set1			Primer Set 2
Ndufaf1		F:	GCCATGATCTCCAGGATTCCACGG			CATGTTCACCCGTGGGGGACC
		R:	AGGCCGTCCATCCCCACGAA			CCAATACGAGTGGGCCTTGGACA
Cyb561		F:	GTGCACCCGCTCTGCATGGTC			CTGCTGCACGTCTTCGCCTTCA
		R:	TGGTCGTGCGTTTGGCTTCTCTT			AGATCCCACACCAGCTGTGCAAG
Fgfr1		F:	GCGGGAGCGCAAGACACAGA			AAGACACAGACACCCGCCGC
		R:	GAGCGTGGTCTGCCTTCGCA			TGAGCGTGGTCTGCCTTCGC
Scg5		F:	TCGGAGGGAGGTGACGCAGGA			CGCGTGGAGTACCCGGCTCA
		R:	CATAGCAGAGACCAGCCTTGAGGC			ACCCAGATGCTGAAGACCCTCG
Vgf		F:	CGGAACAGAGCCAAGGCGGAC
		R:	TTCATGACCAACGGGCTGCCA
Kcnc4		F:	TGCAAGTCTGAGGAGACTTCACCCC			TGCAAGTCTGAGGAGACTTCACCC
		R:	TCTGCTTAGAGTCGGCCCGT			TGCTTAGAGTCGGCCCGTTTCCT
Hsp110		F:	TGCTGCGCAGATTGTGGGCT
		R:	CACCCGTGGCTTCTCCTCGG
B2m		F:	TTCTGGTGCTTGTCTCACTGA
		R:	CAGTATGTTCGGCTTCCCATTC
Pla2g4e		F:	AGTGAGGATCATTGGCATGAAAA			AAACCCATGTGAAGTTCCCAC
		R:	CCAGAGGGTCACAAAGCAG			CCTCCAGGCAAGAGACTTGG
Calca		F:	CAGTGCCTTTGAGGTCAATCT
		R:	TGGCAGTGTTGCAGGATCTC
Hpcal1		F:	CACCGCAGAACTTGGGCTCGAG
		R:	GCACCTCAGGACGCAGCTTGCTG
Pcp4		F:	AGCAGCCACCCCTGAGCATTG
		R:	TCGCTCCGGCACTTTGTCTCTCACT
C1qa		F:	ATCCAGTTTGATCGGACCAC
		R:	CATCTTCAGCCACTGTCCATAC
Dcxr		F:	CCAGGCTCAAGCACCATGGACC
		R:	ACCTGTGCACCAGCCGCCTT
Arl16		F:	AACTGCCATTCGCTCTTGTTC
		R:	GGTCATGTAACAGGGTAGGTCA
Gapdh		F:	GCATGGCCTTCCGTGTTCCTA
		R:	GATGCCTGCTTCACCACCTTCT
Hprt1		F:	TCAGTCAACGGGGGACATAAA			GTTAAGCAGTACAGCCCCAAA
		R:	GGGGCTGTACTGCTTAACCAG			AGGGCATATCCAACAACAAACTT
Gfap		F:	CTCCGCCAAGCCAAGCACGA			GCAGAGAACAACCTGGCTGCGT
		R:	TGTTCGCGCATTTGCCGCTC			ACTGGATCTCCTCCTCCAGCGA
Gak		F:	TATGGGGGTACATCCACATCC			TGTCTGTTGGAATCCCAGTG
		R:	CGAGGAACAAATAGGTGACCAG			GCCAAATGCACACACTCATC
Limk1		F:	CAGGAATGAACCCAAACTCAG			AACGGAGCAAGCAAGAAGAG
		R:	TCGCTCTCTCTTCTTGCTTG			AACTCAGAAATCGCCTGCTC
Eif4h	common in exons in WT and Mutant	F:	TGAGGTGGATTCCCTGAAGGAGGC			AGGTGGATTCCCTGAAGGAGGC
		R:	TGCCTTCTGCAATGTCCACACG			CTGCCTTCTGCAATGTCCACACGA
	differentially spliced exon in WT and Mutant	F:	CGTGTGGACATTGCAGAAGGCA
		R:	CCGGGAATCCCATCCACCTCT
Hisppd2a	common in exons in WT and Mutant	F:	ACCGCCATGGAAAAGCTGGTGGC
		R:	AGTGACCATTGGCCCGAAGAAGGT
	differentially spliced exon in WT and Mutant	F:	GGCCAGGAAGGTCTGCGTAGCT			TGGCCAGGAAGGTCTGCGTAGC
		R:	CCACCTCTACCGTGCTGGGACA			GGGACAGCAGGCACGGTTTACA
Spp1	common in exons in WT and Mutant	F:	TCTGCGGCAGGCATTCTCGGAGG			CTGCGGCAGGCATTCTCGGA
		R:	GGGAGGAGGCAATGCCAAACAGGCA			GGAGGAGGCAATGCCAAACAGGCA
	differentially spliced exon in WT and Mutant	F:	GCCTGCAGTGGCCCATGAGG			GCAGTGGCCCATGAGGCTGC
		R:	GGGAGGGAGGAGGCAATGCC			GGGAGGGAGGAGGCAATGCCA
